# Supplementary material for: Binding of the transcription activator-like effector augments transcriptional regulation by another transcription factor
Source: Nucleic Acids Res. 2022 Jun 7;50(11):6562–74. doi: 10.1093/nar/gkac454 (PMC9226504; doi:10.1093/nar/gkac454)
Supplement: gkac454_Supplemental_Files [file gkac454_supplemental_files.zip]

Archive with 8 entries (8 files):
- Leben_Supplementary_material_REVISED.pdf
- Supp.Video_1.mp4
- Supp.Video_2.mp4
- Supp.Video_3.mp4
- Supp.Video_4.mp4
- Supp.Video_5.mp4
- Supp.Video_6.mp4
- Supplementary_Model.pdb
