# Supplementary material for: Binding of the transcription activator-like effector augments transcriptional regulation by another transcription factor
Source: Nucleic Acids Res. 2022 Jun 7;50(11):6562–74. doi: 10.1093/nar/gkac454 (PMC9226504; doi:10.1093/nar/gkac454)
Supplement: gkac454_Supplemental_Files [file gkac454_supplemental_files.zip › Supplementary_Model.pdb]

EXPDTA    THEORETICAL MODEL, MODELLER 10.1 2021/07/09 08:46:44
REMARK   6 MODELLER OBJECTIVE FUNCTION:      1073.6030
REMARK   6 MODELLER BEST TEMPLATE % SEQ ID: 100.000
REMARK   6 SEQUENCE: Zif_NLS_VP16
REMARK   6 ALIGNMENT: Zif_VP16.ali
REMARK   6 SCRIPT: /home/cryo/Nextcloud/PhD thesis/kolaboracije/Katja/modeliranje_VP16/homology/Zif_VP16_homology.py
REMARK   6 DOPE score: -9124.74121
REMARK   6 GA341 score: 1.00000
REMARK   6 TEMPLATE: VP16 456:B - 490:B MODELS 140:A - 174:A AT 100.0%
REMARK   6 TEMPLATE: Zif 103:A - 187:A MODELS 4:A - 88:A AT 96.5%
HELIX    1   1 SER A   20  THR A   31  1                                  12
HELIX    2   2 SER A   48  THR A   59  1                                  12
HELIX    3   3 SER A   76  GLY A   88  1                                  13
HELIX    4   4 MET A  154  PHE A  163  1                                  10
MODEL        1
ATOM      1  N   PRO A   1     -10.623  34.848  19.377  1.00 32.84           N
ATOM      2  CA  PRO A   1     -11.704  35.827  19.656  1.00 32.84           C
ATOM      3  CD  PRO A   1      -9.642  34.854  20.515  1.00 32.84           C
ATOM      4  CB  PRO A   1     -11.519  36.264  21.105  1.00 32.84           C
ATOM      5  CG  PRO A   1     -10.025  36.068  21.375  1.00 32.84           C
ATOM      6  C   PRO A   1     -11.507  36.939  18.683  1.00 32.84           C
ATOM      7  O   PRO A   1     -10.364  37.270  18.369  1.00 32.84           O
ATOM      8  N   GLY A   2     -12.609  37.523  18.185  1.00 76.30           N
ATOM      9  CA  GLY A   2     -12.491  38.591  17.242  1.00 76.30           C
ATOM     10  C   GLY A   2     -12.303  37.957  15.907  1.00 76.30           C
ATOM     11  O   GLY A   2     -12.254  36.733  15.793  1.00 76.30           O
ATOM     12  N   GLU A   3     -12.185  38.786  14.855  1.00265.21           N
ATOM     13  CA  GLU A   3     -11.987  38.256  13.542  1.00265.21           C
ATOM     14  CB  GLU A   3     -12.005  39.343  12.452  1.00265.21           C
ATOM     15  CG  GLU A   3     -12.140  38.825  11.014  1.00265.21           C
ATOM     16  CD  GLU A   3     -13.602  38.939  10.591  1.00265.21           C
ATOM     17  OE1 GLU A   3     -14.191  40.033  10.799  1.00265.21           O
ATOM     18  OE2 GLU A   3     -14.148  37.943  10.045  1.00265.21           O
ATOM     19  C   GLU A   3     -10.627  37.638  13.546  1.00265.21           C
ATOM     20  O   GLU A   3      -9.699  38.153  14.167  1.00265.21           O
ATOM     21  N   LYS A   4     -10.491  36.489  12.860  1.00272.91           N
ATOM     22  CA  LYS A   4      -9.244  35.791  12.798  1.00272.91           C
ATOM     23  CB  LYS A   4      -9.376  34.425  12.108  1.00272.91           C
ATOM     24  CG  LYS A   4     -10.583  33.612  12.592  1.00272.91           C
ATOM     25  CD  LYS A   4     -10.627  33.339  14.095  1.00272.91           C
ATOM     26  CE  LYS A   4     -11.917  32.641  14.532  1.00272.91           C
ATOM     27  NZ  LYS A   4     -13.054  33.590  14.480  1.00272.91           N
ATOM     28  C   LYS A   4      -8.338  36.644  11.974  1.00272.91           C
ATOM     29  O   LYS A   4      -8.666  37.060  10.865  1.00272.91           O
ATOM     30  N   PRO A   5      -7.203  36.919  12.547  1.00176.02           N
ATOM     31  CA  PRO A   5      -6.228  37.762  11.911  1.00176.02           C
ATOM     32  CD  PRO A   5      -7.129  37.005  13.998  1.00176.02           C
ATOM     33  CB  PRO A   5      -5.235  38.147  13.008  1.00176.02           C
ATOM     34  CG  PRO A   5      -6.065  38.070  14.300  1.00176.02           C
ATOM     35  C   PRO A   5      -5.547  37.180  10.711  1.00176.02           C
ATOM     36  O   PRO A   5      -4.958  37.951   9.955  1.00176.02           O
ATOM     37  N   TYR A   6      -5.579  35.850  10.496  1.00123.21           N
ATOM     38  CA  TYR A   6      -4.776  35.349   9.413  1.00123.21           C
ATOM     39  CB  TYR A   6      -3.904  34.147   9.827  1.00123.21           C
ATOM     40  CG  TYR A   6      -3.056  34.537  10.995  1.00123.21           C
ATOM     41  CD1 TYR A   6      -1.820  35.111  10.807  1.00123.21           C
ATOM     42  CD2 TYR A   6      -3.499  34.332  12.282  1.00123.21           C
ATOM     43  CE1 TYR A   6      -1.038  35.473  11.879  1.00123.21           C
ATOM     44  CE2 TYR A   6      -2.722  34.692  13.359  1.00123.21           C
ATOM     45  CZ  TYR A   6      -1.486  35.260  13.158  1.00123.21           C
ATOM     46  OH  TYR A   6      -0.689  35.628  14.261  1.00123.21           O
ATOM     47  C   TYR A   6      -5.662  34.847   8.312  1.00123.21           C
ATOM     48  O   TYR A   6      -6.388  33.869   8.489  1.00123.21           O
ATOM     49  N   ALA A   7      -5.591  35.483   7.122  1.00 39.07           N
ATOM     50  CA  ALA A   7      -6.404  35.042   6.017  1.00 39.07           C
ATOM     51  CB  ALA A   7      -7.186  36.169   5.316  1.00 39.07           C
ATOM     52  C   ALA A   7      -5.500  34.410   4.999  1.00 39.07           C
ATOM     53  O   ALA A   7      -4.341  34.792   4.851  1.00 39.07           O
ATOM     54  N   CYS A   8      -6.005  33.380   4.292  1.00 50.87           N
ATOM     55  CA  CYS A   8      -5.214  32.697   3.304  1.00 50.87           C
ATOM     56  CB  CYS A   8      -5.772  31.316   2.906  1.00 50.87           C
ATOM     57  SG  CYS A   8      -4.718  30.453   1.700  1.00 50.87           S
ATOM     58  C   CYS A   8      -5.147  33.549   2.072  1.00 50.87           C
ATOM     59  O   CYS A   8      -6.148  34.102   1.619  1.00 50.87           O
ATOM     60  N   PRO A   9      -3.956  33.666   1.546  1.00163.68           N
ATOM     61  CA  PRO A   9      -3.692  34.465   0.377  1.00163.68           C
ATOM     62  CD  PRO A   9      -2.777  33.508   2.380  1.00163.68           C
ATOM     63  CB  PRO A   9      -2.172  34.601   0.298  1.00163.68           C
ATOM     64  CG  PRO A   9      -1.713  34.421   1.755  1.00163.68           C
ATOM     65  C   PRO A   9      -4.270  33.935  -0.894  1.00163.68           C
ATOM     66  O   PRO A   9      -4.468  34.732  -1.811  1.00163.68           O
ATOM     67  N   VAL A  10      -4.533  32.616  -0.991  1.00 57.77           N
ATOM     68  CA  VAL A  10      -5.017  32.056  -2.224  1.00 57.77           C
ATOM     69  CB  VAL A  10      -5.220  30.570  -2.143  1.00 57.77           C
ATOM     70  CG1 VAL A  10      -5.740  30.064  -3.494  1.00 57.77           C
ATOM     71  CG2 VAL A  10      -3.901  29.915  -1.708  1.00 57.77           C
ATOM     72  C   VAL A  10      -6.333  32.697  -2.529  1.00 57.77           C
ATOM     73  O   VAL A  10      -7.220  32.752  -1.681  1.00 57.77           O
ATOM     74  N   GLU A  11      -6.486  33.181  -3.776  1.00127.11           N
ATOM     75  CA  GLU A  11      -7.657  33.905  -4.171  1.00127.11           C
ATOM     76  CB  GLU A  11      -7.601  34.380  -5.631  1.00127.11           C
ATOM     77  CG  GLU A  11      -6.624  35.529  -5.875  1.00127.11           C
ATOM     78  CD  GLU A  11      -5.204  35.004  -5.785  1.00127.11           C
ATOM     79  OE1 GLU A  11      -4.773  34.276  -6.719  1.00127.11           O
ATOM     80  OE2 GLU A  11      -4.528  35.343  -4.779  1.00127.11           O
ATOM     81  C   GLU A  11      -8.857  33.031  -4.065  1.00127.11           C
ATOM     82  O   GLU A  11      -9.905  33.466  -3.594  1.00127.11           O
ATOM     83  N   SER A  12      -8.732  31.769  -4.506  1.00 50.83           N
ATOM     84  CA  SER A  12      -9.871  30.898  -4.513  1.00 50.83           C
ATOM     85  CB  SER A  12      -9.662  29.620  -5.347  1.00 50.83           C
ATOM     86  OG  SER A  12      -8.612  28.843  -4.795  1.00 50.83           O
ATOM     87  C   SER A  12     -10.249  30.497  -3.118  1.00 50.83           C
ATOM     88  O   SER A  12     -11.371  30.041  -2.898  1.00 50.83           O
ATOM     89  N   CYS A  13      -9.328  30.650  -2.142  1.00 66.21           N
ATOM     90  CA  CYS A  13      -9.597  30.198  -0.799  1.00 66.21           C
ATOM     91  CB  CYS A  13      -8.394  29.499  -0.152  1.00 66.21           C
ATOM     92  SG  CYS A  13      -8.754  28.943   1.540  1.00 66.21           S
ATOM     93  C   CYS A  13      -9.970  31.343   0.106  1.00 66.21           C
ATOM     94  O   CYS A  13      -9.371  32.415   0.067  1.00 66.21           O
ATOM     95  N   ASP A  14     -11.057  31.129   0.882  1.00119.11           N
ATOM     96  CA  ASP A  14     -11.679  31.994   1.856  1.00119.11           C
ATOM     97  CB  ASP A  14     -13.203  31.784   1.928  1.00119.11           C
ATOM     98  CG  ASP A  14     -13.814  32.316   0.640  1.00119.11           C
ATOM     99  OD1 ASP A  14     -13.201  32.100  -0.440  1.00119.11           O
ATOM    100  OD2 ASP A  14     -14.908  32.934   0.714  1.00119.11           O
ATOM    101  C   ASP A  14     -11.177  31.956   3.282  1.00119.11           C
ATOM    102  O   ASP A  14     -11.504  32.870   4.036  1.00119.11           O
ATOM    103  N   ARG A  15     -10.448  30.910   3.727  1.00144.86           N
ATOM    104  CA  ARG A  15     -10.244  30.693   5.143  1.00144.86           C
ATOM    105  CB  ARG A  15      -9.701  29.301   5.482  1.00144.86           C
ATOM    106  CG  ARG A  15     -10.658  28.197   5.042  1.00144.86           C
ATOM    107  CD  ARG A  15     -10.314  26.822   5.605  1.00144.86           C
ATOM    108  NE  ARG A  15     -10.691  26.819   7.048  1.00144.86           N
ATOM    109  CZ  ARG A  15     -10.551  25.673   7.775  1.00144.86           C
ATOM    110  NH1 ARG A  15     -10.114  24.532   7.167  1.00144.86           N
ATOM    111  NH2 ARG A  15     -10.854  25.657   9.106  1.00144.86           N
ATOM    112  C   ARG A  15      -9.384  31.689   5.861  1.00144.86           C
ATOM    113  O   ARG A  15      -8.438  32.260   5.319  1.00144.86           O
ATOM    114  N   ARG A  16      -9.740  31.896   7.153  1.00 99.00           N
ATOM    115  CA  ARG A  16      -9.034  32.736   8.081  1.00 99.00           C
ATOM    116  CB  ARG A  16      -9.817  33.974   8.537  1.00 99.00           C
ATOM    117  CG  ARG A  16      -9.791  35.119   7.527  1.00 99.00           C
ATOM    118  CD  ARG A  16     -10.596  36.339   7.981  1.00 99.00           C
ATOM    119  NE  ARG A  16     -10.240  37.469   7.079  1.00 99.00           N
ATOM    120  CZ  ARG A  16     -10.800  37.556   5.838  1.00 99.00           C
ATOM    121  NH1 ARG A  16     -11.617  36.560   5.389  1.00 99.00           N
ATOM    122  NH2 ARG A  16     -10.528  38.627   5.039  1.00 99.00           N
ATOM    123  C   ARG A  16      -8.791  31.913   9.309  1.00 99.00           C
ATOM    124  O   ARG A  16      -9.559  30.997   9.606  1.00 99.00           O
ATOM    125  N   PHE A  17      -7.702  32.227  10.050  1.00 60.73           N
ATOM    126  CA  PHE A  17      -7.352  31.440  11.195  1.00 60.73           C
ATOM    127  CB  PHE A  17      -6.115  30.558  10.935  1.00 60.73           C
ATOM    128  CG  PHE A  17      -6.411  29.706   9.748  1.00 60.73           C
ATOM    129  CD1 PHE A  17      -7.164  28.564   9.874  1.00 60.73           C
ATOM    130  CD2 PHE A  17      -5.932  30.057   8.503  1.00 60.73           C
ATOM    131  CE1 PHE A  17      -7.429  27.786   8.773  1.00 60.73           C
ATOM    132  CE2 PHE A  17      -6.194  29.282   7.398  1.00 60.73           C
ATOM    133  CZ  PHE A  17      -6.950  28.145   7.535  1.00 60.73           C
ATOM    134  C   PHE A  17      -6.990  32.360  12.322  1.00 60.73           C
ATOM    135  O   PHE A  17      -6.537  33.485  12.110  1.00 60.73           O
ATOM    136  N   SER A  18      -7.226  31.896  13.566  1.00 85.43           N
ATOM    137  CA  SER A  18      -6.920  32.655  14.746  1.00 85.43           C
ATOM    138  CB  SER A  18      -7.615  32.101  15.998  1.00 85.43           C
ATOM    139  OG  SER A  18      -7.175  30.778  16.255  1.00 85.43           O
ATOM    140  C   SER A  18      -5.440  32.701  14.998  1.00 85.43           C
ATOM    141  O   SER A  18      -4.932  33.717  15.470  1.00 85.43           O
ATOM    142  N   ARG A  19      -4.699  31.615  14.681  1.00 71.21           N
ATOM    143  CA  ARG A  19      -3.292  31.599  14.986  1.00 71.21           C
ATOM    144  CB  ARG A  19      -2.902  30.467  15.946  1.00 71.21           C
ATOM    145  CG  ARG A  19      -3.584  30.606  17.305  1.00 71.21           C
ATOM    146  CD  ARG A  19      -3.123  29.577  18.336  1.00 71.21           C
ATOM    147  NE  ARG A  19      -3.461  28.228  17.802  1.00 71.21           N
ATOM    148  CZ  ARG A  19      -3.151  27.127  18.542  1.00 71.21           C
ATOM    149  NH1 ARG A  19      -2.568  27.288  19.765  1.00 71.21           N
ATOM    150  NH2 ARG A  19      -3.418  25.876  18.064  1.00 71.21           N
ATOM    151  C   ARG A  19      -2.505  31.416  13.725  1.00 71.21           C
ATOM    152  O   ARG A  19      -3.008  30.915  12.722  1.00 71.21           O
ATOM    153  N   SER A  20      -1.225  31.837  13.762  1.00 38.05           N
ATOM    154  CA  SER A  20      -0.342  31.779  12.633  1.00 38.05           C
ATOM    155  CB  SER A  20       0.998  32.498  12.886  1.00 38.05           C
ATOM    156  OG  SER A  20       1.728  31.845  13.915  1.00 38.05           O
ATOM    157  C   SER A  20      -0.026  30.359  12.255  1.00 38.05           C
ATOM    158  O   SER A  20       0.122  30.064  11.070  1.00 38.05           O
ATOM    159  N   ASP A  21       0.079  29.439  13.238  1.00 64.68           N
ATOM    160  CA  ASP A  21       0.464  28.073  12.971  1.00 64.68           C
ATOM    161  CB  ASP A  21       0.663  27.219  14.245  1.00 64.68           C
ATOM    162  CG  ASP A  21      -0.636  27.132  15.041  1.00 64.68           C
ATOM    163  OD1 ASP A  21      -1.329  28.177  15.164  1.00 64.68           O
ATOM    164  OD2 ASP A  21      -0.955  26.017  15.534  1.00 64.68           O
ATOM    165  C   ASP A  21      -0.573  27.430  12.106  1.00 64.68           C
ATOM    166  O   ASP A  21      -0.267  26.617  11.227  1.00 64.68           O
ATOM    167  N   GLU A  22      -1.844  27.785  12.358  1.00 58.02           N
ATOM    168  CA  GLU A  22      -2.936  27.240  11.617  1.00 58.02           C
ATOM    169  CB  GLU A  22      -4.300  27.718  12.139  1.00 58.02           C
ATOM    170  CG  GLU A  22      -4.613  27.229  13.557  1.00 58.02           C
ATOM    171  CD  GLU A  22      -6.035  27.655  13.889  1.00 58.02           C
ATOM    172  OE1 GLU A  22      -6.354  28.861  13.722  1.00 58.02           O
ATOM    173  OE2 GLU A  22      -6.828  26.771  14.310  1.00 58.02           O
ATOM    174  C   GLU A  22      -2.812  27.679  10.197  1.00 58.02           C
ATOM    175  O   GLU A  22      -3.081  26.897   9.287  1.00 58.02           O
ATOM    176  N   LEU A  23      -2.405  28.947   9.976  1.00 73.20           N
ATOM    177  CA  LEU A  23      -2.276  29.477   8.650  1.00 73.20           C
ATOM    178  CB  LEU A  23      -1.879  30.957   8.586  1.00 73.20           C
ATOM    179  CG  LEU A  23      -1.716  31.431   7.129  1.00 73.20           C
ATOM    180  CD1 LEU A  23      -3.041  31.330   6.356  1.00 73.20           C
ATOM    181  CD2 LEU A  23      -1.091  32.831   7.060  1.00 73.20           C
ATOM    182  C   LEU A  23      -1.219  28.732   7.909  1.00 73.20           C
ATOM    183  O   LEU A  23      -1.399  28.467   6.728  1.00 73.20           O
ATOM    184  N   THR A  24      -0.083  28.398   8.557  1.00140.74           N
ATOM    185  CA  THR A  24       0.998  27.716   7.889  1.00140.74           C
ATOM    186  CB  THR A  24       2.193  27.479   8.769  1.00140.74           C
ATOM    187  OG1 THR A  24       1.878  26.553   9.797  1.00140.74           O
ATOM    188  CG2 THR A  24       2.623  28.814   9.392  1.00140.74           C
ATOM    189  C   THR A  24       0.546  26.368   7.453  1.00140.74           C
ATOM    190  O   THR A  24       0.863  25.959   6.339  1.00140.74           O
ATOM    191  N   ARG A  25      -0.196  25.641   8.314  1.00170.86           N
ATOM    192  CA  ARG A  25      -0.594  24.310   7.948  1.00170.86           C
ATOM    193  CB  ARG A  25      -1.357  23.558   9.046  1.00170.86           C
ATOM    194  CG  ARG A  25      -1.631  22.103   8.659  1.00170.86           C
ATOM    195  CD  ARG A  25      -2.729  21.438   9.490  1.00170.86           C
ATOM    196  NE  ARG A  25      -2.264  21.416  10.901  1.00170.86           N
ATOM    197  CZ  ARG A  25      -3.162  21.573  11.916  1.00170.86           C
ATOM    198  NH1 ARG A  25      -4.479  21.785  11.624  1.00170.86           N
ATOM    199  NH2 ARG A  25      -2.737  21.517  13.212  1.00170.86           N
ATOM    200  C   ARG A  25      -1.497  24.345   6.762  1.00170.86           C
ATOM    201  O   ARG A  25      -1.422  23.500   5.874  1.00170.86           O
ATOM    202  N   HIS A  26      -2.405  25.327   6.736  1.00131.46           N
ATOM    203  CA  HIS A  26      -3.369  25.453   5.671  1.00131.46           C
ATOM    204  ND1 HIS A  26      -6.635  26.101   5.264  1.00131.46           N
ATOM    205  CG  HIS A  26      -5.458  26.790   5.092  1.00131.46           C
ATOM    206  CB  HIS A  26      -4.278  26.649   5.987  1.00131.46           C
ATOM    207  NE2 HIS A  26      -6.903  27.390   3.476  1.00131.46           N
ATOM    208  CD2 HIS A  26      -5.636  27.575   3.995  1.00131.46           C
ATOM    209  CE1 HIS A  26      -7.466  26.498   4.269  1.00131.46           C
ATOM    210  C   HIS A  26      -2.669  25.732   4.359  1.00131.46           C
ATOM    211  O   HIS A  26      -3.055  25.231   3.300  1.00131.46           O
ATOM    212  N   ILE A  27      -1.621  26.579   4.388  1.00 97.26           N
ATOM    213  CA  ILE A  27      -0.914  26.909   3.175  1.00 97.26           C
ATOM    214  CB  ILE A  27       0.097  28.010   3.322  1.00 97.26           C
ATOM    215  CG1 ILE A  27      -0.637  29.336   3.601  1.00 97.26           C
ATOM    216  CG2 ILE A  27       0.966  28.040   2.051  1.00 97.26           C
ATOM    217  CD1 ILE A  27       0.287  30.521   3.870  1.00 97.26           C
ATOM    218  C   ILE A  27      -0.271  25.680   2.628  1.00 97.26           C
ATOM    219  O   ILE A  27      -0.232  25.518   1.409  1.00 97.26           O
ATOM    220  N   ARG A  28       0.273  24.805   3.505  1.00124.34           N
ATOM    221  CA  ARG A  28       0.889  23.580   3.066  1.00124.34           C
ATOM    222  CB  ARG A  28       1.476  22.701   4.190  1.00124.34           C
ATOM    223  CG  ARG A  28       2.892  23.087   4.617  1.00124.34           C
ATOM    224  CD  ARG A  28       3.643  21.976   5.359  1.00124.34           C
ATOM    225  NE  ARG A  28       3.078  21.869   6.733  1.00124.34           N
ATOM    226  CZ  ARG A  28       3.523  22.714   7.706  1.00124.34           C
ATOM    227  NH1 ARG A  28       4.430  23.684   7.395  1.00124.34           N
ATOM    228  NH2 ARG A  28       3.069  22.591   8.987  1.00124.34           N
ATOM    229  C   ARG A  28      -0.144  22.741   2.388  1.00124.34           C
ATOM    230  O   ARG A  28       0.211  22.069   1.430  1.00124.34           O
ATOM    231  N   ILE A  29      -1.416  22.707   2.858  1.00144.22           N
ATOM    232  CA  ILE A  29      -2.387  21.860   2.209  1.00144.22           C
ATOM    233  CB  ILE A  29      -3.691  21.666   2.944  1.00144.22           C
ATOM    234  CG1 ILE A  29      -4.515  22.949   3.056  1.00144.22           C
ATOM    235  CG2 ILE A  29      -3.347  21.039   4.306  1.00144.22           C
ATOM    236  CD1 ILE A  29      -5.871  22.756   3.729  1.00144.22           C
ATOM    237  C   ILE A  29      -2.621  22.338   0.810  1.00144.22           C
ATOM    238  O   ILE A  29      -2.715  21.517  -0.105  1.00144.22           O
ATOM    239  N   HIS A  30      -2.703  23.672   0.609  1.00142.36           N
ATOM    240  CA  HIS A  30      -2.949  24.205  -0.697  1.00142.36           C
ATOM    241  ND1 HIS A  30      -5.386  26.325  -0.864  1.00142.36           N
ATOM    242  CG  HIS A  30      -4.199  26.342  -0.170  1.00142.36           C
ATOM    243  CB  HIS A  30      -2.942  25.738  -0.714  1.00142.36           C
ATOM    244  NE2 HIS A  30      -5.769  27.428   1.024  1.00142.36           N
ATOM    245  CD2 HIS A  30      -4.445  27.016   0.983  1.00142.36           C
ATOM    246  CE1 HIS A  30      -6.292  26.989  -0.104  1.00142.36           C
ATOM    247  C   HIS A  30      -1.826  23.764  -1.641  1.00142.36           C
ATOM    248  O   HIS A  30      -2.031  23.147  -2.696  1.00142.36           O
ATOM    249  N   THR A  31      -0.571  23.941  -1.196  1.00124.20           N
ATOM    250  CA  THR A  31       0.585  23.672  -2.003  1.00124.20           C
ATOM    251  CB  THR A  31       1.888  23.961  -1.305  1.00124.20           C
ATOM    252  OG1 THR A  31       2.006  23.174  -0.128  1.00124.20           O
ATOM    253  CG2 THR A  31       1.933  25.459  -0.956  1.00124.20           C
ATOM    254  C   THR A  31       0.536  22.221  -2.375  1.00124.20           C
ATOM    255  O   THR A  31       1.021  21.842  -3.447  1.00124.20           O
ATOM    256  N   GLY A  32      -0.114  21.359  -1.552  1.00279.16           N
ATOM    257  CA  GLY A  32      -0.084  19.987  -1.982  1.00279.16           C
ATOM    258  C   GLY A  32       1.249  19.456  -1.933  1.00279.16           C
ATOM    259  O   GLY A  32       1.380  18.463  -2.631  1.00279.16           O
ATOM    260  N   GLN A  33       2.232  20.227  -1.376  1.00179.01           N
ATOM    261  CA  GLN A  33       3.542  19.736  -1.049  1.00179.01           C
ATOM    262  CB  GLN A  33       4.686  20.759  -0.995  1.00179.01           C
ATOM    263  CG  GLN A  33       6.013  20.004  -0.864  1.00179.01           C
ATOM    264  CD  GLN A  33       7.150  20.939  -0.507  1.00179.01           C
ATOM    265  OE1 GLN A  33       8.237  20.479  -0.165  1.00179.01           O
ATOM    266  NE2 GLN A  33       6.908  22.275  -0.580  1.00179.01           N
ATOM    267  C   GLN A  33       3.538  19.075   0.308  1.00179.01           C
ATOM    268  O   GLN A  33       2.758  19.427   1.195  1.00179.01           O
ATOM    269  N   LYS A  34       4.441  18.083   0.496  1.00 86.69           N
ATOM    270  CA  LYS A  34       4.520  17.348   1.730  1.00 86.69           C
ATOM    271  CB  LYS A  34       3.936  15.936   1.562  1.00 86.69           C
ATOM    272  CG  LYS A  34       2.475  15.983   1.112  1.00 86.69           C
ATOM    273  CD  LYS A  34       1.932  14.670   0.547  1.00 86.69           C
ATOM    274  CE  LYS A  34       0.470  14.780   0.110  1.00 86.69           C
ATOM    275  NZ  LYS A  34      -0.084  13.438  -0.183  1.00 86.69           N
ATOM    276  C   LYS A  34       5.969  17.233   2.120  1.00 86.69           C
ATOM    277  O   LYS A  34       6.763  16.518   1.506  1.00 86.69           O
ATOM    278  N   PRO A  35       6.291  17.944   3.165  1.00 93.37           N
ATOM    279  CA  PRO A  35       7.643  18.048   3.672  1.00 93.37           C
ATOM    280  CD  PRO A  35       5.492  19.117   3.488  1.00 93.37           C
ATOM    281  CB  PRO A  35       7.606  19.215   4.664  1.00 93.37           C
ATOM    282  CG  PRO A  35       6.451  20.102   4.165  1.00 93.37           C
ATOM    283  C   PRO A  35       8.248  16.811   4.260  1.00 93.37           C
ATOM    284  O   PRO A  35       9.475  16.727   4.291  1.00 93.37           O
ATOM    285  N   PHE A  36       7.449  15.842   4.740  1.00 63.73           N
ATOM    286  CA  PHE A  36       8.076  14.724   5.391  1.00 63.73           C
ATOM    287  CB  PHE A  36       7.456  14.379   6.754  1.00 63.73           C
ATOM    288  CG  PHE A  36       7.667  15.533   7.669  1.00 63.73           C
ATOM    289  CD1 PHE A  36       8.879  15.727   8.290  1.00 63.73           C
ATOM    290  CD2 PHE A  36       6.641  16.411   7.918  1.00 63.73           C
ATOM    291  CE1 PHE A  36       9.069  16.795   9.136  1.00 63.73           C
ATOM    292  CE2 PHE A  36       6.822  17.480   8.763  1.00 63.73           C
ATOM    293  CZ  PHE A  36       8.037  17.668   9.380  1.00 63.73           C
ATOM    294  C   PHE A  36       7.911  13.507   4.539  1.00 63.73           C
ATOM    295  O   PHE A  36       6.830  13.244   4.015  1.00 63.73           O
ATOM    296  N   GLN A  37       9.000  12.722   4.385  1.00 54.16           N
ATOM    297  CA  GLN A  37       8.901  11.535   3.587  1.00 54.16           C
ATOM    298  CB  GLN A  37       9.831  11.508   2.362  1.00 54.16           C
ATOM    299  CG  GLN A  37       9.533  10.327   1.435  1.00 54.16           C
ATOM    300  CD  GLN A  37      10.636  10.273   0.392  1.00 54.16           C
ATOM    301  OE1 GLN A  37      11.797  10.038   0.721  1.00 54.16           O
ATOM    302  NE2 GLN A  37      10.272  10.494  -0.899  1.00 54.16           N
ATOM    303  C   GLN A  37       9.266  10.356   4.435  1.00 54.16           C
ATOM    304  O   GLN A  37      10.158  10.429   5.279  1.00 54.16           O
ATOM    305  N   CYS A  38       8.552   9.225   4.243  1.00 44.72           N
ATOM    306  CA  CYS A  38       8.835   8.040   5.007  1.00 44.72           C
ATOM    307  CB  CYS A  38       7.646   7.065   5.122  1.00 44.72           C
ATOM    308  SG  CYS A  38       8.039   5.577   6.098  1.00 44.72           S
ATOM    309  C   CYS A  38       9.967   7.320   4.349  1.00 44.72           C
ATOM    310  O   CYS A  38      10.010   7.160   3.131  1.00 44.72           O
ATOM    311  N   ARG A  39      10.932   6.860   5.159  1.00147.82           N
ATOM    312  CA  ARG A  39      12.076   6.202   4.608  1.00147.82           C
ATOM    313  CB  ARG A  39      13.104   5.806   5.677  1.00147.82           C
ATOM    314  CG  ARG A  39      14.458   5.336   5.132  1.00147.82           C
ATOM    315  CD  ARG A  39      15.367   6.467   4.642  1.00147.82           C
ATOM    316  NE  ARG A  39      14.944   6.879   3.271  1.00147.82           N
ATOM    317  CZ  ARG A  39      14.446   8.129   3.047  1.00147.82           C
ATOM    318  NH1 ARG A  39      14.198   8.968   4.095  1.00147.82           N
ATOM    319  NH2 ARG A  39      14.194   8.537   1.768  1.00147.82           N
ATOM    320  C   ARG A  39      11.654   4.929   3.942  1.00147.82           C
ATOM    321  O   ARG A  39      12.172   4.584   2.881  1.00147.82           O
ATOM    322  N   ILE A  40      10.734   4.173   4.579  1.00106.82           N
ATOM    323  CA  ILE A  40      10.378   2.868   4.083  1.00106.82           C
ATOM    324  CB  ILE A  40       9.555   2.089   5.072  1.00106.82           C
ATOM    325  CG1 ILE A  40      10.354   1.853   6.365  1.00106.82           C
ATOM    326  CG2 ILE A  40       9.109   0.786   4.392  1.00106.82           C
ATOM    327  CD1 ILE A  40      10.611   3.113   7.191  1.00106.82           C
ATOM    328  C   ILE A  40       9.587   2.905   2.804  1.00106.82           C
ATOM    329  O   ILE A  40      10.039   2.392   1.781  1.00106.82           O
ATOM    330  N   CYS A  41       8.385   3.516   2.842  1.00 76.81           N
ATOM    331  CA  CYS A  41       7.468   3.614   1.732  1.00 76.81           C
ATOM    332  CB  CYS A  41       6.010   3.852   2.166  1.00 76.81           C
ATOM    333  SG  CYS A  41       5.772   5.418   3.053  1.00 76.81           S
ATOM    334  C   CYS A  41       7.857   4.705   0.777  1.00 76.81           C
ATOM    335  O   CYS A  41       7.497   4.659  -0.398  1.00 76.81           O
ATOM    336  N   MET A  42       8.617   5.707   1.252  1.00 73.07           N
ATOM    337  CA  MET A  42       8.948   6.873   0.477  1.00 73.07           C
ATOM    338  CB  MET A  42       9.657   6.530  -0.848  1.00 73.07           C
ATOM    339  CG  MET A  42      11.019   5.858  -0.656  1.00 73.07           C
ATOM    340  SD  MET A  42      12.270   6.887   0.161  1.00 73.07           S
ATOM    341  CE  MET A  42      12.864   7.648  -1.377  1.00 73.07           C
ATOM    342  C   MET A  42       7.711   7.676   0.148  1.00 73.07           C
ATOM    343  O   MET A  42       7.757   8.554  -0.713  1.00 73.07           O
ATOM    344  N   ARG A  43       6.579   7.439   0.847  1.00109.50           N
ATOM    345  CA  ARG A  43       5.395   8.223   0.613  1.00109.50           C
ATOM    346  CB  ARG A  43       4.095   7.543   1.092  1.00109.50           C
ATOM    347  CG  ARG A  43       2.821   8.293   0.697  1.00109.50           C
ATOM    348  CD  ARG A  43       1.545   7.470   0.876  1.00109.50           C
ATOM    349  NE  ARG A  43       1.109   7.604   2.292  1.00109.50           N
ATOM    350  CZ  ARG A  43       0.008   6.925   2.731  1.00109.50           C
ATOM    351  NH1 ARG A  43      -0.661   6.081   1.893  1.00109.50           N
ATOM    352  NH2 ARG A  43      -0.437   7.098   4.010  1.00109.50           N
ATOM    353  C   ARG A  43       5.568   9.521   1.350  1.00109.50           C
ATOM    354  O   ARG A  43       6.224   9.560   2.390  1.00109.50           O
ATOM    355  N   ASN A  44       4.988  10.623   0.821  1.00 76.84           N
ATOM    356  CA  ASN A  44       5.186  11.912   1.428  1.00 76.84           C
ATOM    357  CB  ASN A  44       5.299  13.038   0.386  1.00 76.84           C
ATOM    358  CG  ASN A  44       6.406  12.676  -0.596  1.00 76.84           C
ATOM    359  OD1 ASN A  44       6.136  12.357  -1.754  1.00 76.84           O
ATOM    360  ND2 ASN A  44       7.683  12.725  -0.131  1.00 76.84           N
ATOM    361  C   ASN A  44       4.004  12.234   2.305  1.00 76.84           C
ATOM    362  O   ASN A  44       2.903  11.733   2.078  1.00 76.84           O
ATOM    363  N   PHE A  45       4.210  13.085   3.342  1.00 71.38           N
ATOM    364  CA  PHE A  45       3.141  13.488   4.227  1.00 71.38           C
ATOM    365  CB  PHE A  45       3.139  12.743   5.577  1.00 71.38           C
ATOM    366  CG  PHE A  45       2.896  11.299   5.299  1.00 71.38           C
ATOM    367  CD1 PHE A  45       3.952  10.465   5.016  1.00 71.38           C
ATOM    368  CD2 PHE A  45       1.622  10.776   5.316  1.00 71.38           C
ATOM    369  CE1 PHE A  45       3.739   9.130   4.761  1.00 71.38           C
ATOM    370  CE2 PHE A  45       1.402   9.443   5.061  1.00 71.38           C
ATOM    371  CZ  PHE A  45       2.463   8.616   4.786  1.00 71.38           C
ATOM    372  C   PHE A  45       3.292  14.956   4.536  1.00 71.38           C
ATOM    373  O   PHE A  45       4.402  15.482   4.618  1.00 71.38           O
ATOM    374  N   SER A  46       2.150  15.662   4.696  1.00 66.14           N
ATOM    375  CA  SER A  46       2.140  17.073   4.988  1.00 66.14           C
ATOM    376  CB  SER A  46       0.772  17.739   4.736  1.00 66.14           C
ATOM    377  OG  SER A  46      -0.211  17.185   5.597  1.00 66.14           O
ATOM    378  C   SER A  46       2.543  17.343   6.408  1.00 66.14           C
ATOM    379  O   SER A  46       3.075  18.413   6.705  1.00 66.14           O
ATOM    380  N   ARG A  47       2.301  16.391   7.334  1.00143.09           N
ATOM    381  CA  ARG A  47       2.624  16.674   8.711  1.00143.09           C
ATOM    382  CB  ARG A  47       1.402  16.778   9.639  1.00143.09           C
ATOM    383  CG  ARG A  47       0.585  18.056   9.437  1.00143.09           C
ATOM    384  CD  ARG A  47      -0.380  18.368  10.586  1.00143.09           C
ATOM    385  NE  ARG A  47      -1.567  17.466  10.487  1.00143.09           N
ATOM    386  CZ  ARG A  47      -2.607  17.626  11.358  1.00143.09           C
ATOM    387  NH1 ARG A  47      -2.503  18.523  12.379  1.00143.09           N
ATOM    388  NH2 ARG A  47      -3.765  16.924  11.192  1.00143.09           N
ATOM    389  C   ARG A  47       3.522  15.630   9.301  1.00143.09           C
ATOM    390  O   ARG A  47       3.559  14.479   8.869  1.00143.09           O
ATOM    391  N   SER A  48       4.301  16.068  10.314  1.00 89.45           N
ATOM    392  CA  SER A  48       5.241  15.262  11.038  1.00 89.45           C
ATOM    393  CB  SER A  48       6.155  16.089  11.962  1.00 89.45           C
ATOM    394  OG  SER A  48       7.039  15.232  12.668  1.00 89.45           O
ATOM    395  C   SER A  48       4.561  14.240  11.909  1.00 89.45           C
ATOM    396  O   SER A  48       4.992  13.091  11.953  1.00 89.45           O
ATOM    397  N   ASP A  49       3.494  14.622  12.643  1.00 85.60           N
ATOM    398  CA  ASP A  49       2.852  13.695  13.545  1.00 85.60           C
ATOM    399  CB  ASP A  49       1.829  14.374  14.490  1.00 85.60           C
ATOM    400  CG  ASP A  49       0.811  15.214  13.724  1.00 85.60           C
ATOM    401  OD1 ASP A  49       0.810  15.172  12.467  1.00 85.60           O
ATOM    402  OD2 ASP A  49       0.028  15.938  14.397  1.00 85.60           O
ATOM    403  C   ASP A  49       2.263  12.555  12.764  1.00 85.60           C
ATOM    404  O   ASP A  49       2.298  11.389  13.176  1.00 85.60           O
ATOM    405  N   HIS A  50       1.716  12.879  11.584  1.00 78.00           N
ATOM    406  CA  HIS A  50       1.167  11.872  10.739  1.00 78.00           C
ATOM    407  ND1 HIS A  50      -1.900  12.339  10.560  1.00 78.00           N
ATOM    408  CG  HIS A  50      -0.903  13.041   9.922  1.00 78.00           C
ATOM    409  CB  HIS A  50       0.408  12.427   9.524  1.00 78.00           C
ATOM    410  NE2 HIS A  50      -2.672  14.400  10.253  1.00 78.00           N
ATOM    411  CD2 HIS A  50      -1.389  14.299   9.744  1.00 78.00           C
ATOM    412  CE1 HIS A  50      -2.936  13.199  10.733  1.00 78.00           C
ATOM    413  C   HIS A  50       2.264  10.963  10.279  1.00 78.00           C
ATOM    414  O   HIS A  50       2.048   9.761  10.155  1.00 78.00           O
ATOM    415  N   LEU A  51       3.463  11.516   9.997  1.00 68.70           N
ATOM    416  CA  LEU A  51       4.580  10.736   9.531  1.00 68.70           C
ATOM    417  CB  LEU A  51       5.836  11.568   9.233  1.00 68.70           C
ATOM    418  CG  LEU A  51       7.001  10.692   8.736  1.00 68.70           C
ATOM    419  CD1 LEU A  51       6.695  10.079   7.361  1.00 68.70           C
ATOM    420  CD2 LEU A  51       8.331  11.460   8.758  1.00 68.70           C
ATOM    421  C   LEU A  51       4.975   9.760  10.596  1.00 68.70           C
ATOM    422  O   LEU A  51       5.283   8.614  10.291  1.00 68.70           O
ATOM    423  N   THR A  52       4.995  10.185  11.876  1.00131.83           N
ATOM    424  CA  THR A  52       5.416   9.300  12.933  1.00131.83           C
ATOM    425  CB  THR A  52       5.537   9.966  14.278  1.00131.83           C
ATOM    426  OG1 THR A  52       6.249   9.111  15.160  1.00131.83           O
ATOM    427  CG2 THR A  52       4.145  10.256  14.856  1.00131.83           C
ATOM    428  C   THR A  52       4.459   8.153  13.057  1.00131.83           C
ATOM    429  O   THR A  52       4.877   7.011  13.256  1.00131.83           O
ATOM    430  N   THR A  53       3.142   8.428  12.955  1.00 85.03           N
ATOM    431  CA  THR A  53       2.190   7.358  13.103  1.00 85.03           C
ATOM    432  CB  THR A  53       0.765   7.820  13.179  1.00 85.03           C
ATOM    433  OG1 THR A  53       0.399   8.544  12.013  1.00 85.03           O
ATOM    434  CG2 THR A  53       0.611   8.695  14.434  1.00 85.03           C
ATOM    435  C   THR A  53       2.337   6.357  11.993  1.00 85.03           C
ATOM    436  O   THR A  53       2.210   5.148  12.200  1.00 85.03           O
ATOM    437  N   HIS A  54       2.592   6.838  10.768  1.00111.93           N
ATOM    438  CA  HIS A  54       2.741   5.960   9.634  1.00111.93           C
ATOM    439  ND1 HIS A  54       1.943   5.338   6.505  1.00111.93           N
ATOM    440  CG  HIS A  54       3.023   5.943   7.106  1.00111.93           C
ATOM    441  CB  HIS A  54       2.950   6.773   8.347  1.00111.93           C
ATOM    442  NE2 HIS A  54       3.721   4.846   5.268  1.00111.93           N
ATOM    443  CD2 HIS A  54       4.102   5.633   6.340  1.00111.93           C
ATOM    444  CE1 HIS A  54       2.419   4.694   5.407  1.00111.93           C
ATOM    445  C   HIS A  54       3.940   5.062   9.820  1.00111.93           C
ATOM    446  O   HIS A  54       3.912   3.884   9.455  1.00111.93           O
ATOM    447  N   ILE A  55       5.047   5.596  10.370  1.00 73.21           N
ATOM    448  CA  ILE A  55       6.258   4.825  10.567  1.00 73.21           C
ATOM    449  CB  ILE A  55       7.356   5.658  11.163  1.00 73.21           C
ATOM    450  CG1 ILE A  55       7.743   6.811  10.221  1.00 73.21           C
ATOM    451  CG2 ILE A  55       8.531   4.735  11.505  1.00 73.21           C
ATOM    452  CD1 ILE A  55       8.683   7.832  10.863  1.00 73.21           C
ATOM    453  C   ILE A  55       5.964   3.708  11.520  1.00 73.21           C
ATOM    454  O   ILE A  55       6.468   2.597  11.352  1.00 73.21           O
ATOM    455  N   ARG A  56       5.166   3.984  12.572  1.00125.01           N
ATOM    456  CA  ARG A  56       4.823   2.980  13.547  1.00125.01           C
ATOM    457  CB  ARG A  56       3.989   3.518  14.720  1.00125.01           C
ATOM    458  CG  ARG A  56       4.813   4.381  15.675  1.00125.01           C
ATOM    459  CD  ARG A  56       4.104   4.679  16.994  1.00125.01           C
ATOM    460  NE  ARG A  56       5.029   5.512  17.808  1.00125.01           N
ATOM    461  CZ  ARG A  56       4.527   6.444  18.669  1.00125.01           C
ATOM    462  NH1 ARG A  56       3.177   6.636  18.759  1.00125.01           N
ATOM    463  NH2 ARG A  56       5.377   7.187  19.434  1.00125.01           N
ATOM    464  C   ARG A  56       4.035   1.880  12.869  1.00125.01           C
ATOM    465  O   ARG A  56       4.146   0.724  13.276  1.00125.01           O
ATOM    466  N   THR A  57       3.173   2.200  11.869  1.00109.69           N
ATOM    467  CA  THR A  57       2.403   1.170  11.202  1.00109.69           C
ATOM    468  CB  THR A  57       1.417   1.683  10.188  1.00109.69           C
ATOM    469  OG1 THR A  57       2.074   2.153   9.021  1.00109.69           O
ATOM    470  CG2 THR A  57       0.627   2.829  10.837  1.00109.69           C
ATOM    471  C   THR A  57       3.336   0.269  10.457  1.00109.69           C
ATOM    472  O   THR A  57       3.128  -0.942  10.387  1.00109.69           O
ATOM    473  N   HIS A  58       4.372   0.844   9.825  1.00102.93           N
ATOM    474  CA  HIS A  58       5.259  -0.004   9.108  1.00102.93           C
ATOM    475  ND1 HIS A  58       5.714   0.503   5.957  1.00102.93           N
ATOM    476  CG  HIS A  58       5.926   1.297   7.060  1.00102.93           C
ATOM    477  CB  HIS A  58       6.376   0.747   8.372  1.00102.93           C
ATOM    478  NE2 HIS A  58       5.291   2.592   5.330  1.00102.93           N
ATOM    479  CD2 HIS A  58       5.663   2.570   6.666  1.00102.93           C
ATOM    480  CE1 HIS A  58       5.336   1.330   4.949  1.00102.93           C
ATOM    481  C   HIS A  58       5.951  -0.957  10.047  1.00102.93           C
ATOM    482  O   HIS A  58       6.030  -2.149   9.758  1.00102.93           O
ATOM    483  N   THR A  59       6.502  -0.450  11.176  1.00 76.53           N
ATOM    484  CA  THR A  59       7.213  -1.257  12.138  1.00 76.53           C
ATOM    485  CB  THR A  59       7.960  -0.431  13.151  1.00 76.53           C
ATOM    486  OG1 THR A  59       7.062   0.413  13.856  1.00 76.53           O
ATOM    487  CG2 THR A  59       9.029   0.414  12.432  1.00 76.53           C
ATOM    488  C   THR A  59       6.337  -2.236  12.891  1.00 76.53           C
ATOM    489  O   THR A  59       6.689  -3.407  13.056  1.00 76.53           O
ATOM    490  N   GLY A  60       5.147  -1.796  13.347  1.00 34.93           N
ATOM    491  CA  GLY A  60       4.304  -2.658  14.128  1.00 34.93           C
ATOM    492  C   GLY A  60       4.448  -2.315  15.586  1.00 34.93           C
ATOM    493  O   GLY A  60       3.925  -3.023  16.445  1.00 34.93           O
ATOM    494  N   GLU A  61       5.164  -1.221  15.917  1.00 88.15           N
ATOM    495  CA  GLU A  61       5.333  -0.864  17.301  1.00 88.15           C
ATOM    496  CB  GLU A  61       6.494   0.110  17.561  1.00 88.15           C
ATOM    497  CG  GLU A  61       6.249   1.532  17.061  1.00 88.15           C
ATOM    498  CD  GLU A  61       7.495   2.340  17.394  1.00 88.15           C
ATOM    499  OE1 GLU A  61       8.600   1.922  16.953  1.00 88.15           O
ATOM    500  OE2 GLU A  61       7.364   3.381  18.092  1.00 88.15           O
ATOM    501  C   GLU A  61       4.081  -0.230  17.832  1.00 88.15           C
ATOM    502  O   GLU A  61       3.380   0.485  17.118  1.00 88.15           O
ATOM    503  N   LYS A  62       3.758  -0.498  19.117  1.00 66.10           N
ATOM    504  CA  LYS A  62       2.580   0.094  19.695  1.00 66.10           C
ATOM    505  CB  LYS A  62       1.386  -0.871  19.747  1.00 66.10           C
ATOM    506  CG  LYS A  62       0.884  -1.297  18.368  1.00 66.10           C
ATOM    507  CD  LYS A  62      -0.129  -2.441  18.408  1.00 66.10           C
ATOM    508  CE  LYS A  62      -0.758  -2.727  17.045  1.00 66.10           C
ATOM    509  NZ  LYS A  62      -1.775  -3.794  17.164  1.00 66.10           N
ATOM    510  C   LYS A  62       2.888   0.490  21.108  1.00 66.10           C
ATOM    511  O   LYS A  62       2.877  -0.329  22.027  1.00 66.10           O
ATOM    512  N   PRO A  63       3.160   1.749  21.279  1.00 84.10           N
ATOM    513  CA  PRO A  63       3.507   2.268  22.579  1.00 84.10           C
ATOM    514  CD  PRO A  63       3.888   2.430  20.221  1.00 84.10           C
ATOM    515  CB  PRO A  63       4.221   3.593  22.316  1.00 84.10           C
ATOM    516  CG  PRO A  63       4.845   3.397  20.927  1.00 84.10           C
ATOM    517  C   PRO A  63       2.408   2.385  23.596  1.00 84.10           C
ATOM    518  O   PRO A  63       2.736   2.526  24.773  1.00 84.10           O
ATOM    519  N   PHE A  64       1.118   2.346  23.206  1.00 69.91           N
ATOM    520  CA  PHE A  64       0.103   2.579  24.201  1.00 69.91           C
ATOM    521  CB  PHE A  64      -0.967   3.588  23.762  1.00 69.91           C
ATOM    522  CG  PHE A  64      -0.298   4.881  23.447  1.00 69.91           C
ATOM    523  CD1 PHE A  64       0.060   5.763  24.441  1.00 69.91           C
ATOM    524  CD2 PHE A  64      -0.042   5.212  22.137  1.00 69.91           C
ATOM    525  CE1 PHE A  64       0.677   6.951  24.122  1.00 69.91           C
ATOM    526  CE2 PHE A  64       0.573   6.397  21.817  1.00 69.91           C
ATOM    527  CZ  PHE A  64       0.924   7.277  22.810  1.00 69.91           C
ATOM    528  C   PHE A  64      -0.642   1.310  24.469  1.00 69.91           C
ATOM    529  O   PHE A  64      -1.178   0.691  23.552  1.00 69.91           O
ATOM    530  N   ALA A  65      -0.725   0.918  25.760  1.00 34.13           N
ATOM    531  CA  ALA A  65      -1.408  -0.291  26.128  1.00 34.13           C
ATOM    532  CB  ALA A  65      -0.541  -1.271  26.933  1.00 34.13           C
ATOM    533  C   ALA A  65      -2.591   0.052  26.979  1.00 34.13           C
ATOM    534  O   ALA A  65      -2.568   1.004  27.759  1.00 34.13           O
ATOM    535  N   CYS A  66      -3.680  -0.728  26.820  1.00 50.40           N
ATOM    536  CA  CYS A  66      -4.886  -0.506  27.563  1.00 50.40           C
ATOM    537  CB  CYS A  66      -6.110  -1.202  26.942  1.00 50.40           C
ATOM    538  SG  CYS A  66      -7.635  -0.899  27.880  1.00 50.40           S
ATOM    539  C   CYS A  66      -4.682  -1.031  28.947  1.00 50.40           C
ATOM    540  O   CYS A  66      -4.113  -2.102  29.146  1.00 50.40           O
ATOM    541  N   ASP A  67      -5.154  -0.269  29.950  1.00 51.43           N
ATOM    542  CA  ASP A  67      -4.973  -0.642  31.319  1.00 51.43           C
ATOM    543  CB  ASP A  67      -5.583   0.393  32.274  1.00 51.43           C
ATOM    544  CG  ASP A  67      -4.804   1.688  32.130  1.00 51.43           C
ATOM    545  OD1 ASP A  67      -3.614   1.625  31.718  1.00 51.43           O
ATOM    546  OD2 ASP A  67      -5.388   2.762  32.431  1.00 51.43           O
ATOM    547  C   ASP A  67      -5.695  -1.926  31.584  1.00 51.43           C
ATOM    548  O   ASP A  67      -5.146  -2.835  32.205  1.00 51.43           O
ATOM    549  N   ILE A  68      -6.970  -2.020  31.154  1.00 76.84           N
ATOM    550  CA  ILE A  68      -7.744  -3.188  31.470  1.00 76.84           C
ATOM    551  CB  ILE A  68      -9.208  -2.952  31.238  1.00 76.84           C
ATOM    552  CG1 ILE A  68      -9.702  -1.838  32.176  1.00 76.84           C
ATOM    553  CG2 ILE A  68      -9.956  -4.282  31.397  1.00 76.84           C
ATOM    554  CD1 ILE A  68     -11.111  -1.348  31.850  1.00 76.84           C
ATOM    555  C   ILE A  68      -7.338  -4.414  30.696  1.00 76.84           C
ATOM    556  O   ILE A  68      -6.987  -5.433  31.290  1.00 76.84           O
ATOM    557  N   CYS A  69      -7.415  -4.356  29.347  1.00 73.98           N
ATOM    558  CA  CYS A  69      -7.094  -5.488  28.511  1.00 73.98           C
ATOM    559  CB  CYS A  69      -7.786  -5.453  27.133  1.00 73.98           C
ATOM    560  SG  CYS A  69      -7.400  -3.978  26.150  1.00 73.98           S
ATOM    561  C   CYS A  69      -5.616  -5.671  28.322  1.00 73.98           C
ATOM    562  O   CYS A  69      -5.129  -6.797  28.264  1.00 73.98           O
ATOM    563  N   GLY A  70      -4.847  -4.572  28.211  1.00 28.36           N
ATOM    564  CA  GLY A  70      -3.438  -4.721  27.968  1.00 28.36           C
ATOM    565  C   GLY A  70      -3.195  -4.697  26.488  1.00 28.36           C
ATOM    566  O   GLY A  70      -2.060  -4.859  26.040  1.00 28.36           O
ATOM    567  N   ARG A  71      -4.259  -4.478  25.691  1.00114.55           N
ATOM    568  CA  ARG A  71      -4.145  -4.432  24.262  1.00114.55           C
ATOM    569  CB  ARG A  71      -5.521  -4.397  23.579  1.00114.55           C
ATOM    570  CG  ARG A  71      -5.512  -4.170  22.070  1.00114.55           C
ATOM    571  CD  ARG A  71      -6.804  -4.666  21.414  1.00114.55           C
ATOM    572  NE  ARG A  71      -6.929  -4.013  20.082  1.00114.55           N
ATOM    573  CZ  ARG A  71      -6.188  -4.427  19.014  1.00114.55           C
ATOM    574  NH1 ARG A  71      -5.226  -5.383  19.168  1.00114.55           N
ATOM    575  NH2 ARG A  71      -6.375  -3.841  17.796  1.00114.55           N
ATOM    576  C   ARG A  71      -3.367  -3.212  23.887  1.00114.55           C
ATOM    577  O   ARG A  71      -3.516  -2.148  24.487  1.00114.55           O
ATOM    578  N   LYS A  72      -2.514  -3.348  22.854  1.00 65.54           N
ATOM    579  CA  LYS A  72      -1.647  -2.274  22.479  1.00 65.54           C
ATOM    580  CB  LYS A  72      -0.238  -2.742  22.108  1.00 65.54           C
ATOM    581  CG  LYS A  72       0.452  -3.503  23.229  1.00 65.54           C
ATOM    582  CD  LYS A  72       1.807  -4.063  22.820  1.00 65.54           C
ATOM    583  CE  LYS A  72       2.558  -4.632  24.018  1.00 65.54           C
ATOM    584  NZ  LYS A  72       4.014  -4.547  23.786  1.00 65.54           N
ATOM    585  C   LYS A  72      -2.171  -1.597  21.260  1.00 65.54           C
ATOM    586  O   LYS A  72      -2.847  -2.205  20.430  1.00 65.54           O
ATOM    587  N   PHE A  73      -1.849  -0.294  21.136  1.00 57.75           N
ATOM    588  CA  PHE A  73      -2.282   0.458  19.998  1.00 57.75           C
ATOM    589  CB  PHE A  73      -3.476   1.378  20.293  1.00 57.75           C
ATOM    590  CG  PHE A  73      -4.630   0.529  20.698  1.00 57.75           C
ATOM    591  CD1 PHE A  73      -5.415  -0.081  19.748  1.00 57.75           C
ATOM    592  CD2 PHE A  73      -4.926   0.359  22.032  1.00 57.75           C
ATOM    593  CE1 PHE A  73      -6.479  -0.860  20.133  1.00 57.75           C
ATOM    594  CE2 PHE A  73      -5.989  -0.418  22.424  1.00 57.75           C
ATOM    595  CZ  PHE A  73      -6.765  -1.028  21.468  1.00 57.75           C
ATOM    596  C   PHE A  73      -1.159   1.343  19.558  1.00 57.75           C
ATOM    597  O   PHE A  73      -0.287   1.721  20.338  1.00 57.75           O
ATOM    598  N   ALA A  74      -1.147   1.666  18.254  1.00 49.05           N
ATOM    599  CA  ALA A  74      -0.164   2.534  17.680  1.00 49.05           C
ATOM    600  CB  ALA A  74      -0.248   2.592  16.146  1.00 49.05           C
ATOM    601  C   ALA A  74      -0.336   3.938  18.191  1.00 49.05           C
ATOM    602  O   ALA A  74       0.649   4.629  18.449  1.00 49.05           O
ATOM    603  N   ARG A  75      -1.592   4.414  18.338  1.00123.31           N
ATOM    604  CA  ARG A  75      -1.777   5.785  18.742  1.00123.31           C
ATOM    605  CB  ARG A  75      -2.432   6.675  17.672  1.00123.31           C
ATOM    606  CG  ARG A  75      -1.484   7.029  16.525  1.00123.31           C
ATOM    607  CD  ARG A  75      -2.075   8.034  15.532  1.00123.31           C
ATOM    608  NE  ARG A  75      -3.235   7.379  14.857  1.00123.31           N
ATOM    609  CZ  ARG A  75      -4.132   8.125  14.145  1.00123.31           C
ATOM    610  NH1 ARG A  75      -3.978   9.477  14.034  1.00123.31           N
ATOM    611  NH2 ARG A  75      -5.188   7.515  13.535  1.00123.31           N
ATOM    612  C   ARG A  75      -2.611   5.886  19.981  1.00123.31           C
ATOM    613  O   ARG A  75      -3.391   4.995  20.315  1.00123.31           O
ATOM    614  N   SER A  76      -2.435   7.020  20.688  1.00 39.99           N
ATOM    615  CA  SER A  76      -3.100   7.315  21.923  1.00 39.99           C
ATOM    616  CB  SER A  76      -2.596   8.611  22.580  1.00 39.99           C
ATOM    617  OG  SER A  76      -2.888   9.722  21.747  1.00 39.99           O
ATOM    618  C   SER A  76      -4.570   7.493  21.701  1.00 39.99           C
ATOM    619  O   SER A  76      -5.374   7.096  22.542  1.00 39.99           O
ATOM    620  N   ASP A  77      -4.968   8.090  20.562  1.00 60.45           N
ATOM    621  CA  ASP A  77      -6.362   8.338  20.335  1.00 60.45           C
ATOM    622  CB  ASP A  77      -6.663   9.123  19.039  1.00 60.45           C
ATOM    623  CG  ASP A  77      -6.247   8.318  17.812  1.00 60.45           C
ATOM    624  OD1 ASP A  77      -5.195   7.630  17.879  1.00 60.45           O
ATOM    625  OD2 ASP A  77      -6.979   8.383  16.788  1.00 60.45           O
ATOM    626  C   ASP A  77      -7.052   7.016  20.285  1.00 60.45           C
ATOM    627  O   ASP A  77      -8.168   6.870  20.787  1.00 60.45           O
ATOM    628  N   GLU A  78      -6.380   6.019  19.678  1.00 54.47           N
ATOM    629  CA  GLU A  78      -6.923   4.706  19.549  1.00 54.47           C
ATOM    630  CB  GLU A  78      -6.000   3.751  18.780  1.00 54.47           C
ATOM    631  CG  GLU A  78      -5.815   4.119  17.310  1.00 54.47           C
ATOM    632  CD  GLU A  78      -4.842   3.120  16.706  1.00 54.47           C
ATOM    633  OE1 GLU A  78      -3.696   3.026  17.223  1.00 54.47           O
ATOM    634  OE2 GLU A  78      -5.229   2.438  15.721  1.00 54.47           O
ATOM    635  C   GLU A  78      -7.092   4.118  20.908  1.00 54.47           C
ATOM    636  O   GLU A  78      -8.105   3.472  21.168  1.00 54.47           O
ATOM    637  N   ARG A  79      -6.103   4.326  21.798  1.00 97.82           N
ATOM    638  CA  ARG A  79      -6.105   3.791  23.128  1.00 97.82           C
ATOM    639  CB  ARG A  79      -4.855   4.222  23.914  1.00 97.82           C
ATOM    640  CG  ARG A  79      -4.841   3.749  25.368  1.00 97.82           C
ATOM    641  CD  ARG A  79      -3.814   4.481  26.239  1.00 97.82           C
ATOM    642  NE  ARG A  79      -4.488   5.667  26.842  1.00 97.82           N
ATOM    643  CZ  ARG A  79      -4.515   6.871  26.199  1.00 97.82           C
ATOM    644  NH1 ARG A  79      -3.939   7.011  24.969  1.00 97.82           N
ATOM    645  NH2 ARG A  79      -5.129   7.939  26.789  1.00 97.82           N
ATOM    646  C   ARG A  79      -7.270   4.346  23.878  1.00 97.82           C
ATOM    647  O   ARG A  79      -7.959   3.617  24.587  1.00 97.82           O
ATOM    648  N   LYS A  80      -7.518   5.663  23.748  1.00 65.11           N
ATOM    649  CA  LYS A  80      -8.579   6.277  24.496  1.00 65.11           C
ATOM    650  CB  LYS A  80      -8.649   7.802  24.336  1.00 65.11           C
ATOM    651  CG  LYS A  80      -9.726   8.438  25.215  1.00 65.11           C
ATOM    652  CD  LYS A  80      -9.598   9.956  25.325  1.00 65.11           C
ATOM    653  CE  LYS A  80     -10.802  10.601  26.005  1.00 65.11           C
ATOM    654  NZ  LYS A  80     -10.641  12.067  26.005  1.00 65.11           N
ATOM    655  C   LYS A  80      -9.891   5.726  24.067  1.00 65.11           C
ATOM    656  O   LYS A  80     -10.762   5.460  24.899  1.00 65.11           O
ATOM    657  N   ARG A  81     -10.067   5.550  22.744  1.00180.60           N
ATOM    658  CA  ARG A  81     -11.353   5.092  22.317  1.00180.60           C
ATOM    659  CB  ARG A  81     -11.593   5.179  20.804  1.00180.60           C
ATOM    660  CG  ARG A  81     -10.678   4.339  19.923  1.00180.60           C
ATOM    661  CD  ARG A  81     -11.304   4.126  18.547  1.00180.60           C
ATOM    662  NE  ARG A  81     -12.541   3.333  18.793  1.00180.60           N
ATOM    663  CZ  ARG A  81     -13.062   2.523  17.827  1.00180.60           C
ATOM    664  NH1 ARG A  81     -12.525   2.517  16.572  1.00180.60           N
ATOM    665  NH2 ARG A  81     -14.111   1.704  18.127  1.00180.60           N
ATOM    666  C   ARG A  81     -11.622   3.700  22.811  1.00180.60           C
ATOM    667  O   ARG A  81     -12.749   3.374  23.192  1.00180.60           O
ATOM    668  N   HIS A  82     -10.588   2.839  22.815  1.00101.87           N
ATOM    669  CA  HIS A  82     -10.736   1.468  23.234  1.00101.87           C
ATOM    670  ND1 HIS A  82     -10.276  -1.603  22.416  1.00101.87           N
ATOM    671  CG  HIS A  82      -9.558  -0.760  23.234  1.00101.87           C
ATOM    672  CB  HIS A  82      -9.425   0.704  23.021  1.00101.87           C
ATOM    673  NE2 HIS A  82      -9.388  -2.863  24.019  1.00101.87           N
ATOM    674  CD2 HIS A  82      -9.024  -1.544  24.206  1.00101.87           C
ATOM    675  CE1 HIS A  82     -10.140  -2.849  22.932  1.00101.87           C
ATOM    676  C   HIS A  82     -11.118   1.407  24.688  1.00101.87           C
ATOM    677  O   HIS A  82     -11.973   0.611  25.092  1.00101.87           O
ATOM    678  N   THR A  83     -10.490   2.259  25.520  1.00 68.93           N
ATOM    679  CA  THR A  83     -10.761   2.232  26.932  1.00 68.93           C
ATOM    680  CB  THR A  83      -9.923   3.205  27.712  1.00 68.93           C
ATOM    681  OG1 THR A  83      -8.542   2.936  27.511  1.00 68.93           O
ATOM    682  CG2 THR A  83     -10.271   3.067  29.205  1.00 68.93           C
ATOM    683  C   THR A  83     -12.204   2.578  27.170  1.00 68.93           C
ATOM    684  O   THR A  83     -12.855   1.960  28.015  1.00 68.93           O
ATOM    685  N   LYS A  84     -12.738   3.577  26.428  1.00 99.05           N
ATOM    686  CA  LYS A  84     -14.101   4.030  26.594  1.00 99.05           C
ATOM    687  CB  LYS A  84     -14.490   5.165  25.636  1.00 99.05           C
ATOM    688  CG  LYS A  84     -13.819   6.511  25.913  1.00 99.05           C
ATOM    689  CD  LYS A  84     -14.061   7.508  24.779  1.00 99.05           C
ATOM    690  CE  LYS A  84     -13.491   8.905  25.020  1.00 99.05           C
ATOM    691  NZ  LYS A  84     -13.798   9.771  23.858  1.00 99.05           N
ATOM    692  C   LYS A  84     -15.055   2.904  26.281  1.00 99.05           C
ATOM    693  O   LYS A  84     -16.080   2.755  26.945  1.00 99.05           O
ATOM    694  N   ILE A  85     -14.740   2.092  25.249  1.00168.85           N
ATOM    695  CA  ILE A  85     -15.559   0.998  24.788  1.00168.85           C
ATOM    696  CB  ILE A  85     -14.950   0.244  23.646  1.00168.85           C
ATOM    697  CG1 ILE A  85     -14.667   1.158  22.442  1.00168.85           C
ATOM    698  CG2 ILE A  85     -15.909  -0.912  23.332  1.00168.85           C
ATOM    699  CD1 ILE A  85     -13.832   0.489  21.346  1.00168.85           C
ATOM    700  C   ILE A  85     -15.664   0.011  25.901  1.00168.85           C
ATOM    701  O   ILE A  85     -16.716  -0.585  26.099  1.00168.85           O
ATOM    702  N   HIS A  86     -14.562  -0.181  26.660  1.00154.39           N
ATOM    703  CA  HIS A  86     -14.565  -1.182  27.678  1.00154.39           C
ATOM    704  ND1 HIS A  86     -11.197  -1.473  27.198  1.00154.39           N
ATOM    705  CG  HIS A  86     -12.150  -1.963  28.060  1.00154.39           C
ATOM    706  CB  HIS A  86     -13.319  -1.186  28.587  1.00154.39           C
ATOM    707  NE2 HIS A  86     -10.627  -3.575  27.646  1.00154.39           N
ATOM    708  CD2 HIS A  86     -11.787  -3.248  28.322  1.00154.39           C
ATOM    709  CE1 HIS A  86     -10.309  -2.477  26.985  1.00154.39           C
ATOM    710  C   HIS A  86     -15.702  -0.924  28.611  1.00154.39           C
ATOM    711  O   HIS A  86     -16.384  -1.872  28.936  1.00154.39           O
ATOM    712  N   THR A  87     -15.996   0.301  29.080  1.00115.72           N
ATOM    713  CA  THR A  87     -17.112   0.434  29.989  1.00115.72           C
ATOM    714  CB  THR A  87     -17.249   1.830  30.513  1.00115.72           C
ATOM    715  OG1 THR A  87     -17.435   2.746  29.443  1.00115.72           O
ATOM    716  CG2 THR A  87     -15.971   2.172  31.294  1.00115.72           C
ATOM    717  C   THR A  87     -18.383   0.060  29.294  1.00115.72           C
ATOM    718  O   THR A  87     -19.215  -0.659  29.846  1.00115.72           O
ATOM    719  N   GLY A  88     -18.550   0.523  28.045  1.00 82.79           N
ATOM    720  CA  GLY A  88     -19.750   0.291  27.299  1.00 82.79           C
ATOM    721  C   GLY A  88     -19.935  -1.173  27.091  1.00 82.79           C
ATOM    722  O   GLY A  88     -21.058  -1.662  27.163  1.00 82.79           O
ATOM    723  N   ASP A  89     -18.853  -1.918  26.805  1.00180.15           N
ATOM    724  CA  ASP A  89     -19.003  -3.327  26.572  1.00180.15           C
ATOM    725  CB  ASP A  89     -17.913  -3.913  25.655  1.00180.15           C
ATOM    726  CG  ASP A  89     -18.294  -5.335  25.263  1.00180.15           C
ATOM    727  OD1 ASP A  89     -19.467  -5.728  25.503  1.00180.15           O
ATOM    728  OD2 ASP A  89     -17.412  -6.045  24.709  1.00180.15           O
ATOM    729  C   ASP A  89     -18.866  -4.000  27.889  1.00180.15           C
ATOM    730  O   ASP A  89     -17.815  -3.913  28.525  1.00180.15           O
ATOM    731  N   PRO A  90     -19.885  -4.671  28.338  1.00 95.54           N
ATOM    732  CA  PRO A  90     -19.792  -5.320  29.612  1.00 95.54           C
ATOM    733  CD  PRO A  90     -21.258  -4.349  27.996  1.00 95.54           C
ATOM    734  CB  PRO A  90     -21.230  -5.592  30.074  1.00 95.54           C
ATOM    735  CG  PRO A  90     -22.091  -5.345  28.818  1.00 95.54           C
ATOM    736  C   PRO A  90     -18.959  -6.538  29.450  1.00 95.54           C
ATOM    737  O   PRO A  90     -18.835  -7.033  28.333  1.00 95.54           O
ATOM    738  N   LYS A  91     -18.344  -7.020  30.539  1.00243.93           N
ATOM    739  CA  LYS A  91     -17.558  -8.206  30.426  1.00243.93           C
ATOM    740  CB  LYS A  91     -16.148  -8.089  31.021  1.00243.93           C
ATOM    741  CG  LYS A  91     -15.400  -9.427  31.032  1.00243.93           C
ATOM    742  CD  LYS A  91     -13.955  -9.328  31.528  1.00243.93           C
ATOM    743  CE  LYS A  91     -12.952  -8.908  30.451  1.00243.93           C
ATOM    744  NZ  LYS A  91     -13.343  -7.608  29.867  1.00243.93           N
ATOM    745  C   LYS A  91     -18.234  -9.255  31.231  1.00243.93           C
ATOM    746  O   LYS A  91     -18.705  -8.991  32.337  1.00243.93           O
ATOM    747  N   LYS A  92     -18.336 -10.474  30.674  1.00187.87           N
ATOM    748  CA  LYS A  92     -18.885 -11.521  31.475  1.00187.87           C
ATOM    749  CB  LYS A  92     -20.218 -12.119  30.987  1.00187.87           C
ATOM    750  CG  LYS A  92     -21.422 -11.217  31.262  1.00187.87           C
ATOM    751  CD  LYS A  92     -22.759 -11.785  30.784  1.00187.87           C
ATOM    752  CE  LYS A  92     -22.823 -12.072  29.285  1.00187.87           C
ATOM    753  NZ  LYS A  92     -24.171 -12.568  28.938  1.00187.87           N
ATOM    754  C   LYS A  92     -17.877 -12.613  31.512  1.00187.87           C
ATOM    755  O   LYS A  92     -17.226 -12.921  30.516  1.00187.87           O
ATOM    756  N   LYS A  93     -17.712 -13.215  32.699  1.00151.96           N
ATOM    757  CA  LYS A  93     -16.753 -14.257  32.868  1.00151.96           C
ATOM    758  CB  LYS A  93     -16.705 -14.738  34.324  1.00151.96           C
ATOM    759  CG  LYS A  93     -16.534 -13.592  35.324  1.00151.96           C
ATOM    760  CD  LYS A  93     -15.232 -12.808  35.157  1.00151.96           C
ATOM    761  CE  LYS A  93     -14.254 -13.004  36.314  1.00151.96           C
ATOM    762  NZ  LYS A  93     -14.748 -12.284  37.510  1.00151.96           N
ATOM    763  C   LYS A  93     -17.199 -15.409  32.031  1.00151.96           C
ATOM    764  O   LYS A  93     -16.408 -16.012  31.306  1.00151.96           O
ATOM    765  N   ARG A  94     -18.509 -15.718  32.103  1.00267.27           N
ATOM    766  CA  ARG A  94     -19.062 -16.836  31.401  1.00267.27           C
ATOM    767  CB  ARG A  94     -19.536 -17.978  32.316  1.00267.27           C
ATOM    768  CG  ARG A  94     -18.443 -18.725  33.080  1.00267.27           C
ATOM    769  CD  ARG A  94     -18.998 -19.918  33.864  1.00267.27           C
ATOM    770  NE  ARG A  94     -19.899 -19.371  34.919  1.00267.27           N
ATOM    771  CZ  ARG A  94     -20.941 -20.118  35.390  1.00267.27           C
ATOM    772  NH1 ARG A  94     -21.181 -21.364  34.886  1.00267.27           N
ATOM    773  NH2 ARG A  94     -21.748 -19.625  36.372  1.00267.27           N
ATOM    774  C   ARG A  94     -20.296 -16.378  30.693  1.00267.27           C
ATOM    775  O   ARG A  94     -20.685 -15.211  30.749  1.00267.27           O
ATOM    776  N   LYS A  95     -20.922 -17.317  29.962  1.00244.59           N
ATOM    777  CA  LYS A  95     -22.159 -17.045  29.298  1.00244.59           C
ATOM    778  CB  LYS A  95     -22.438 -18.013  28.136  1.00244.59           C
ATOM    779  CG  LYS A  95     -22.343 -19.487  28.539  1.00244.59           C
ATOM    780  CD  LYS A  95     -22.865 -20.451  27.471  1.00244.59           C
ATOM    781  CE  LYS A  95     -24.284 -20.967  27.724  1.00244.59           C
ATOM    782  NZ  LYS A  95     -24.285 -21.896  28.877  1.00244.59           N
ATOM    783  C   LYS A  95     -23.237 -17.196  30.322  1.00244.59           C
ATOM    784  O   LYS A  95     -23.066 -17.920  31.302  1.00244.59           O
ATOM    785  N   VAL A  96     -24.370 -16.488  30.130  1.00124.65           N
ATOM    786  CA  VAL A  96     -25.440 -16.565  31.081  1.00124.65           C
ATOM    787  CB  VAL A  96     -25.718 -15.264  31.767  1.00124.65           C
ATOM    788  CG1 VAL A  96     -26.080 -14.223  30.695  1.00124.65           C
ATOM    789  CG2 VAL A  96     -26.834 -15.503  32.800  1.00124.65           C
ATOM    790  C   VAL A  96     -26.687 -16.975  30.363  1.00124.65           C
ATOM    791  O   VAL A  96     -26.834 -16.740  29.164  1.00124.65           O
ATOM    792  N   ALA A  97     -27.613 -17.624  31.096  1.00177.89           N
ATOM    793  CA  ALA A  97     -28.838 -18.072  30.508  1.00177.89           C
ATOM    794  CB  ALA A  97     -29.657 -19.001  31.421  1.00177.89           C
ATOM    795  C   ALA A  97     -29.674 -16.873  30.217  1.00177.89           C
ATOM    796  O   ALA A  97     -29.517 -15.801  30.792  1.00177.89           O
ATOM    797  N   PRO A  98     -30.546 -17.056  29.273  1.00168.75           N
ATOM    798  CA  PRO A  98     -31.422 -15.976  28.919  1.00168.75           C
ATOM    799  CD  PRO A  98     -30.165 -17.840  28.110  1.00168.75           C
ATOM    800  CB  PRO A  98     -31.965 -16.319  27.534  1.00168.75           C
ATOM    801  CG  PRO A  98     -30.831 -17.150  26.910  1.00168.75           C
ATOM    802  C   PRO A  98     -32.451 -15.748  29.982  1.00168.75           C
ATOM    803  O   PRO A  98     -32.755 -16.650  30.752  1.00168.75           O
ATOM    804  N   PRO A  99     -32.966 -14.550  30.005  1.00 80.65           N
ATOM    805  CA  PRO A  99     -33.892 -14.103  31.007  1.00 80.65           C
ATOM    806  CD  PRO A  99     -32.955 -13.678  28.841  1.00 80.65           C
ATOM    807  CB  PRO A  99     -34.190 -12.650  30.654  1.00 80.65           C
ATOM    808  CG  PRO A  99     -34.037 -12.623  29.122  1.00 80.65           C
ATOM    809  C   PRO A  99     -35.151 -14.896  30.987  1.00 80.65           C
ATOM    810  O   PRO A  99     -35.423 -15.595  30.011  1.00 80.65           O
ATOM    811  N   THR A 100     -35.911 -14.805  32.091  1.00214.32           N
ATOM    812  CA  THR A 100     -37.187 -15.440  32.192  1.00214.32           C
ATOM    813  CB  THR A 100     -37.718 -15.495  33.592  1.00214.32           C
ATOM    814  OG1 THR A 100     -37.931 -14.178  34.080  1.00214.32           O
ATOM    815  CG2 THR A 100     -36.708 -16.232  34.482  1.00214.32           C
ATOM    816  C   THR A 100     -38.110 -14.543  31.445  1.00214.32           C
ATOM    817  O   THR A 100     -37.672 -13.606  30.778  1.00214.32           O
ATOM    818  N   ASP A 101     -39.422 -14.818  31.515  1.00163.98           N
ATOM    819  CA  ASP A 101     -40.319 -13.947  30.828  1.00163.98           C
ATOM    820  CB  ASP A 101     -41.804 -14.332  30.965  1.00163.98           C
ATOM    821  CG  ASP A 101     -42.087 -15.576  30.138  1.00163.98           C
ATOM    822  OD1 ASP A 101     -41.262 -15.901  29.242  1.00163.98           O
ATOM    823  OD2 ASP A 101     -43.141 -16.216  30.396  1.00163.98           O
ATOM    824  C   ASP A 101     -40.169 -12.598  31.450  1.00163.98           C
ATOM    825  O   ASP A 101     -40.250 -12.446  32.668  1.00163.98           O
ATOM    826  N   VAL A 102     -39.932 -11.577  30.609  1.00117.10           N
ATOM    827  CA  VAL A 102     -39.838 -10.226  31.073  1.00117.10           C
ATOM    828  CB  VAL A 102     -38.968  -9.337  30.237  1.00117.10           C
ATOM    829  CG1 VAL A 102     -37.513  -9.824  30.339  1.00117.10           C
ATOM    830  CG2 VAL A 102     -39.526  -9.319  28.802  1.00117.10           C
ATOM    831  C   VAL A 102     -41.220  -9.683  30.977  1.00117.10           C
ATOM    832  O   VAL A 102     -42.105 -10.327  30.417  1.00117.10           O
ATOM    833  N   SER A 103     -41.459  -8.491  31.552  1.00107.78           N
ATOM    834  CA  SER A 103     -42.784  -7.959  31.460  1.00107.78           C
ATOM    835  CB  SER A 103     -43.016  -6.655  32.248  1.00107.78           C
ATOM    836  OG  SER A 103     -42.376  -5.571  31.591  1.00107.78           O
ATOM    837  C   SER A 103     -42.998  -7.645  30.019  1.00107.78           C
ATOM    838  O   SER A 103     -42.079  -7.747  29.207  1.00107.78           O
ATOM    839  N   LEU A 104     -44.240  -7.275  29.660  1.00200.95           N
ATOM    840  CA  LEU A 104     -44.524  -6.985  28.290  1.00200.95           C
ATOM    841  CB  LEU A 104     -46.013  -6.700  28.037  1.00200.95           C
ATOM    842  CG  LEU A 104     -46.924  -7.840  28.527  1.00200.95           C
ATOM    843  CD1 LEU A 104     -48.377  -7.621  28.082  1.00200.95           C
ATOM    844  CD2 LEU A 104     -46.362  -9.220  28.151  1.00200.95           C
ATOM    845  C   LEU A 104     -43.759  -5.749  27.955  1.00200.95           C
ATOM    846  O   LEU A 104     -43.695  -4.819  28.756  1.00200.95           O
ATOM    847  N   GLY A 105     -43.137  -5.719  26.760  1.00142.52           N
ATOM    848  CA  GLY A 105     -42.405  -4.552  26.373  1.00142.52           C
ATOM    849  C   GLY A 105     -42.680  -4.323  24.928  1.00142.52           C
ATOM    850  O   GLY A 105     -43.248  -5.179  24.253  1.00142.52           O
ATOM    851  N   ASP A 106     -42.279  -3.150  24.408  1.00178.17           N
ATOM    852  CA  ASP A 106     -42.529  -2.895  23.026  1.00178.17           C
ATOM    853  CB  ASP A 106     -42.322  -1.435  22.586  1.00178.17           C
ATOM    854  CG  ASP A 106     -43.523  -0.621  23.044  1.00178.17           C
ATOM    855  OD1 ASP A 106     -44.648  -1.189  23.090  1.00178.17           O
ATOM    856  OD2 ASP A 106     -43.332   0.586  23.350  1.00178.17           O
ATOM    857  C   ASP A 106     -41.603  -3.755  22.243  1.00178.17           C
ATOM    858  O   ASP A 106     -40.675  -4.356  22.784  1.00178.17           O
ATOM    859  N   GLU A 107     -41.875  -3.854  20.930  1.00247.37           N
ATOM    860  CA  GLU A 107     -41.103  -4.706  20.081  1.00247.37           C
ATOM    861  CB  GLU A 107     -41.972  -5.504  19.097  1.00247.37           C
ATOM    862  CG  GLU A 107     -42.903  -6.484  19.821  1.00247.37           C
ATOM    863  CD  GLU A 107     -43.812  -7.140  18.793  1.00247.37           C
ATOM    864  OE1 GLU A 107     -43.615  -6.880  17.575  1.00247.37           O
ATOM    865  OE2 GLU A 107     -44.719  -7.910  19.210  1.00247.37           O
ATOM    866  C   GLU A 107     -40.170  -3.848  19.295  1.00247.37           C
ATOM    867  O   GLU A 107     -40.472  -2.699  18.977  1.00247.37           O
ATOM    868  N   LEU A 108     -38.974  -4.395  19.008  1.00286.95           N
ATOM    869  CA  LEU A 108     -37.990  -3.682  18.257  1.00286.95           C
ATOM    870  CB  LEU A 108     -36.671  -3.458  19.018  1.00286.95           C
ATOM    871  CG  LEU A 108     -36.737  -2.449  20.177  1.00286.95           C
ATOM    872  CD1 LEU A 108     -37.788  -2.851  21.219  1.00286.95           C
ATOM    873  CD2 LEU A 108     -35.345  -2.264  20.799  1.00286.95           C
ATOM    874  C   LEU A 108     -37.624  -4.538  17.099  1.00286.95           C
ATOM    875  O   LEU A 108     -37.780  -5.758  17.139  1.00286.95           O
ATOM    876  N   HIS A 109     -37.138  -3.918  16.012  1.00254.46           N
ATOM    877  CA  HIS A 109     -36.657  -4.761  14.968  1.00254.46           C
ATOM    878  ND1 HIS A 109     -34.320  -5.152  12.459  1.00254.46           N
ATOM    879  CG  HIS A 109     -35.651  -4.847  12.629  1.00254.46           C
ATOM    880  CB  HIS A 109     -36.163  -3.976  13.738  1.00254.46           C
ATOM    881  NE2 HIS A 109     -35.418  -6.188  10.829  1.00254.46           N
ATOM    882  CD2 HIS A 109     -36.311  -5.491  11.626  1.00254.46           C
ATOM    883  CE1 HIS A 109     -34.236  -5.955  11.370  1.00254.46           C
ATOM    884  C   HIS A 109     -35.510  -5.481  15.600  1.00254.46           C
ATOM    885  O   HIS A 109     -34.714  -4.881  16.319  1.00254.46           O
ATOM    886  N   LEU A 110     -35.403  -6.801  15.371  1.00214.02           N
ATOM    887  CA  LEU A 110     -34.372  -7.546  16.027  1.00214.02           C
ATOM    888  CB  LEU A 110     -34.491  -9.066  15.805  1.00214.02           C
ATOM    889  CG  LEU A 110     -35.779  -9.668  16.416  1.00214.02           C
ATOM    890  CD1 LEU A 110     -35.864 -11.187  16.197  1.00214.02           C
ATOM    891  CD2 LEU A 110     -35.940  -9.284  17.893  1.00214.02           C
ATOM    892  C   LEU A 110     -33.057  -7.088  15.489  1.00214.02           C
ATOM    893  O   LEU A 110     -32.926  -6.816  14.298  1.00214.02           O
ATOM    894  N   ASP A 111     -32.053  -6.955  16.381  1.00167.03           N
ATOM    895  CA  ASP A 111     -30.757  -6.553  15.931  1.00167.03           C
ATOM    896  CB  ASP A 111     -30.128  -5.395  16.735  1.00167.03           C
ATOM    897  CG  ASP A 111     -30.832  -4.080  16.397  1.00167.03           C
ATOM    898  OD1 ASP A 111     -32.072  -4.098  16.170  1.00167.03           O
ATOM    899  OD2 ASP A 111     -30.132  -3.034  16.376  1.00167.03           O
ATOM    900  C   ASP A 111     -29.858  -7.737  16.068  1.00167.03           C
ATOM    901  O   ASP A 111     -29.519  -8.159  17.173  1.00167.03           O
ATOM    902  N   GLY A 112     -29.479  -8.335  14.925  1.00122.38           N
ATOM    903  CA  GLY A 112     -28.597  -9.461  14.971  1.00122.38           C
ATOM    904  C   GLY A 112     -27.275  -8.999  15.488  1.00122.38           C
ATOM    905  O   GLY A 112     -26.666  -9.634  16.347  1.00122.38           O
ATOM    906  N   GLU A 113     -26.798  -7.854  14.976  1.00233.58           N
ATOM    907  CA  GLU A 113     -25.505  -7.400  15.379  1.00233.58           C
ATOM    908  CB  GLU A 113     -24.414  -7.723  14.344  1.00233.58           C
ATOM    909  CG  GLU A 113     -24.208  -9.227  14.166  1.00233.58           C
ATOM    910  CD  GLU A 113     -23.126  -9.446  13.122  1.00233.58           C
ATOM    911  OE1 GLU A 113     -22.394  -8.468  12.818  1.00233.58           O
ATOM    912  OE2 GLU A 113     -23.016 -10.594  12.614  1.00233.58           O
ATOM    913  C   GLU A 113     -25.575  -5.921  15.526  1.00233.58           C
ATOM    914  O   GLU A 113     -26.546  -5.286  15.118  1.00233.58           O
ATOM    915  N   ASP A 114     -24.537  -5.334  16.145  1.00203.20           N
ATOM    916  CA  ASP A 114     -24.502  -3.919  16.359  1.00203.20           C
ATOM    917  CB  ASP A 114     -23.470  -3.514  17.425  1.00203.20           C
ATOM    918  CG  ASP A 114     -23.850  -2.173  18.031  1.00203.20           C
ATOM    919  OD1 ASP A 114     -25.065  -1.974  18.301  1.00203.20           O
ATOM    920  OD2 ASP A 114     -22.933  -1.334  18.236  1.00203.20           O
ATOM    921  C   ASP A 114     -24.072  -3.314  15.064  1.00203.20           C
ATOM    922  O   ASP A 114     -23.588  -4.013  14.174  1.00203.20           O
ATOM    923  N   VAL A 115     -24.252  -1.990  14.909  1.00130.86           N
ATOM    924  CA  VAL A 115     -23.838  -1.405  13.672  1.00130.86           C
ATOM    925  CB  VAL A 115     -24.973  -0.921  12.818  1.00130.86           C
ATOM    926  CG1 VAL A 115     -25.924  -2.094  12.515  1.00130.86           C
ATOM    927  CG2 VAL A 115     -25.637   0.278  13.522  1.00130.86           C
ATOM    928  C   VAL A 115     -23.043  -0.181  13.974  1.00130.86           C
ATOM    929  O   VAL A 115     -23.277   0.497  14.974  1.00130.86           O
ATOM    930  N   ALA A 116     -22.066   0.128  13.105  1.00208.91           N
ATOM    931  CA  ALA A 116     -21.374   1.364  13.267  1.00208.91           C
ATOM    932  CB  ALA A 116     -19.937   1.349  12.713  1.00208.91           C
ATOM    933  C   ALA A 116     -22.166   2.323  12.447  1.00208.91           C
ATOM    934  O   ALA A 116     -22.535   2.018  11.314  1.00208.91           O
ATOM    935  N   MET A 117     -22.472   3.515  12.986  1.00217.96           N
ATOM    936  CA  MET A 117     -23.286   4.372  12.184  1.00217.96           C
ATOM    937  CB  MET A 117     -24.062   5.441  12.963  1.00217.96           C
ATOM    938  CG  MET A 117     -25.197   4.917  13.833  1.00217.96           C
ATOM    939  SD  MET A 117     -26.106   6.257  14.662  1.00217.96           S
ATOM    940  CE  MET A 117     -26.755   6.964  13.118  1.00217.96           C
ATOM    941  C   MET A 117     -22.416   5.113  11.236  1.00217.96           C
ATOM    942  O   MET A 117     -21.501   5.828  11.642  1.00217.96           O
ATOM    943  N   ALA A 118     -22.663   4.934   9.928  1.00219.21           N
ATOM    944  CA  ALA A 118     -21.940   5.723   8.984  1.00219.21           C
ATOM    945  CB  ALA A 118     -21.099   4.886   8.008  1.00219.21           C
ATOM    946  C   ALA A 118     -23.009   6.404   8.210  1.00219.21           C
ATOM    947  O   ALA A 118     -23.784   5.750   7.514  1.00219.21           O
ATOM    948  N   HIS A 119     -23.091   7.742   8.303  1.00217.55           N
ATOM    949  CA  HIS A 119     -24.189   8.351   7.622  1.00217.55           C
ATOM    950  ND1 HIS A 119     -26.149   9.446  10.021  1.00217.55           N
ATOM    951  CG  HIS A 119     -24.903   9.797   9.542  1.00217.55           C
ATOM    952  CB  HIS A 119     -24.513   9.782   8.091  1.00217.55           C
ATOM    953  NE2 HIS A 119     -24.904   9.941  11.796  1.00217.55           N
ATOM    954  CD2 HIS A 119     -24.159  10.096  10.640  1.00217.55           C
ATOM    955  CE1 HIS A 119     -26.092   9.549  11.372  1.00217.55           C
ATOM    956  C   HIS A 119     -23.885   8.347   6.168  1.00217.55           C
ATOM    957  O   HIS A 119     -22.762   8.631   5.750  1.00217.55           O
ATOM    958  N   ALA A 120     -24.907   8.003   5.364  1.00255.98           N
ATOM    959  CA  ALA A 120     -24.765   7.925   3.941  1.00255.98           C
ATOM    960  CB  ALA A 120     -24.786   6.486   3.401  1.00255.98           C
ATOM    961  C   ALA A 120     -25.921   8.666   3.346  1.00255.98           C
ATOM    962  O   ALA A 120     -26.933   8.896   4.008  1.00255.98           O
ATOM    963  N   ASP A 121     -25.795   9.092   2.075  1.00300.82           N
ATOM    964  CA  ASP A 121     -26.865   9.884   1.551  1.00300.82           C
ATOM    965  CB  ASP A 121     -26.442  11.145   0.772  1.00300.82           C
ATOM    966  CG  ASP A 121     -25.871  10.762  -0.592  1.00300.82           C
ATOM    967  OD1 ASP A 121     -25.034   9.823  -0.672  1.00300.82           O
ATOM    968  OD2 ASP A 121     -26.276  11.427  -1.584  1.00300.82           O
ATOM    969  C   ASP A 121     -27.673   9.069   0.604  1.00300.82           C
ATOM    970  O   ASP A 121     -27.200   8.101   0.012  1.00300.82           O
ATOM    971  N   ALA A 122     -28.958   9.443   0.499  1.00288.31           N
ATOM    972  CA  ALA A 122     -29.877   8.879  -0.438  1.00288.31           C
ATOM    973  CB  ALA A 122     -30.684   7.688   0.108  1.00288.31           C
ATOM    974  C   ALA A 122     -30.839   9.988  -0.698  1.00288.31           C
ATOM    975  O   ALA A 122     -31.055  10.839   0.165  1.00288.31           O
ATOM    976  N   LEU A 123     -31.443  10.019  -1.898  1.00313.35           N
ATOM    977  CA  LEU A 123     -32.350  11.089  -2.177  1.00313.35           C
ATOM    978  CB  LEU A 123     -32.382  11.476  -3.668  1.00313.35           C
ATOM    979  CG  LEU A 123     -33.191  12.751  -3.948  1.00313.35           C
ATOM    980  CD1 LEU A 123     -32.459  13.989  -3.403  1.00313.35           C
ATOM    981  CD2 LEU A 123     -33.542  12.874  -5.439  1.00313.35           C
ATOM    982  C   LEU A 123     -33.716  10.616  -1.781  1.00313.35           C
ATOM    983  O   LEU A 123     -34.029   9.431  -1.889  1.00313.35           O
ATOM    984  N   ASP A 124     -34.565  11.527  -1.264  1.00181.41           N
ATOM    985  CA  ASP A 124     -35.900  11.105  -0.960  1.00181.41           C
ATOM    986  CB  ASP A 124     -36.702  12.057  -0.053  1.00181.41           C
ATOM    987  CG  ASP A 124     -36.030  12.135   1.309  1.00181.41           C
ATOM    988  OD1 ASP A 124     -34.841  11.736   1.403  1.00181.41           O
ATOM    989  OD2 ASP A 124     -36.704  12.584   2.276  1.00181.41           O
ATOM    990  C   ASP A 124     -36.601  11.108  -2.278  1.00181.41           C
ATOM    991  O   ASP A 124     -36.045  11.546  -3.285  1.00181.41           O
ATOM    992  N   ASP A 125     -37.840  10.586  -2.320  1.00136.50           N
ATOM    993  CA  ASP A 125     -38.540  10.598  -3.567  1.00136.50           C
ATOM    994  CB  ASP A 125     -39.234   9.268  -3.900  1.00136.50           C
ATOM    995  CG  ASP A 125     -38.162   8.224  -4.173  1.00136.50           C
ATOM    996  OD1 ASP A 125     -37.247   8.056  -3.323  1.00136.50           O
ATOM    997  OD2 ASP A 125     -38.258   7.561  -5.241  1.00136.50           O
ATOM    998  C   ASP A 125     -39.608  11.635  -3.467  1.00136.50           C
ATOM    999  O   ASP A 125     -40.728  11.347  -3.051  1.00136.50           O
ATOM   1000  N   PHE A 126     -39.283  12.884  -3.843  1.00117.71           N
ATOM   1001  CA  PHE A 126     -40.280  13.907  -3.779  1.00117.71           C
ATOM   1002  CB  PHE A 126     -39.732  15.295  -4.166  1.00117.71           C
ATOM   1003  CG  PHE A 126     -38.814  15.776  -3.087  1.00117.71           C
ATOM   1004  CD1 PHE A 126     -39.324  16.409  -1.976  1.00117.71           C
ATOM   1005  CD2 PHE A 126     -37.448  15.606  -3.169  1.00117.71           C
ATOM   1006  CE1 PHE A 126     -38.500  16.864  -0.972  1.00117.71           C
ATOM   1007  CE2 PHE A 126     -36.615  16.058  -2.168  1.00117.71           C
ATOM   1008  CZ  PHE A 126     -37.141  16.692  -1.064  1.00117.71           C
ATOM   1009  C   PHE A 126     -41.363  13.547  -4.753  1.00117.71           C
ATOM   1010  O   PHE A 126     -42.547  13.556  -4.420  1.00117.71           O
ATOM   1011  N   ASP A 127     -40.972  13.182  -5.990  1.00199.39           N
ATOM   1012  CA  ASP A 127     -41.916  12.874  -7.025  1.00199.39           C
ATOM   1013  CB  ASP A 127     -42.905  11.754  -6.648  1.00199.39           C
ATOM   1014  CG  ASP A 127     -42.153  10.430  -6.602  1.00199.39           C
ATOM   1015  OD1 ASP A 127     -40.998  10.423  -6.103  1.00199.39           O
ATOM   1016  OD2 ASP A 127     -42.725   9.406  -7.063  1.00199.39           O
ATOM   1017  C   ASP A 127     -42.697  14.117  -7.278  1.00199.39           C
ATOM   1018  O   ASP A 127     -43.774  14.088  -7.870  1.00199.39           O
ATOM   1019  N   LEU A 128     -42.136  15.261  -6.858  1.00209.72           N
ATOM   1020  CA  LEU A 128     -42.763  16.522  -7.074  1.00209.72           C
ATOM   1021  CB  LEU A 128     -42.622  17.432  -5.846  1.00209.72           C
ATOM   1022  CG  LEU A 128     -43.346  16.851  -4.613  1.00209.72           C
ATOM   1023  CD1 LEU A 128     -43.105  17.706  -3.361  1.00209.72           C
ATOM   1024  CD2 LEU A 128     -44.846  16.636  -4.890  1.00209.72           C
ATOM   1025  C   LEU A 128     -42.014  17.094  -8.226  1.00209.72           C
ATOM   1026  O   LEU A 128     -40.786  17.168  -8.201  1.00209.72           O
ATOM   1027  N   ASP A 129     -42.741  17.475  -9.291  1.00196.33           N
ATOM   1028  CA  ASP A 129     -42.053  17.938 -10.451  1.00196.33           C
ATOM   1029  CB  ASP A 129     -42.988  18.311 -11.616  1.00196.33           C
ATOM   1030  CG  ASP A 129     -43.665  17.035 -12.102  1.00196.33           C
ATOM   1031  OD1 ASP A 129     -43.451  15.969 -11.464  1.00196.33           O
ATOM   1032  OD2 ASP A 129     -44.404  17.109 -13.120  1.00196.33           O
ATOM   1033  C   ASP A 129     -41.282  19.141 -10.043  1.00196.33           C
ATOM   1034  O   ASP A 129     -41.802  20.031  -9.371  1.00196.33           O
ATOM   1035  N   MET A 130     -39.993  19.176 -10.426  1.00307.82           N
ATOM   1036  CA  MET A 130     -39.160  20.278 -10.054  1.00307.82           C
ATOM   1037  CB  MET A 130     -37.712  19.883  -9.729  1.00307.82           C
ATOM   1038  CG  MET A 130     -36.922  21.002  -9.043  1.00307.82           C
ATOM   1039  SD  MET A 130     -35.378  20.445  -8.268  1.00307.82           S
ATOM   1040  CE  MET A 130     -36.203  19.663  -6.851  1.00307.82           C
ATOM   1041  C   MET A 130     -39.151  21.232 -11.196  1.00307.82           C
ATOM   1042  O   MET A 130     -39.466  20.864 -12.327  1.00307.82           O
ATOM   1043  N   LEU A 131     -38.808  22.506 -10.924  1.00275.14           N
ATOM   1044  CA  LEU A 131     -38.847  23.443 -11.999  1.00275.14           C
ATOM   1045  CB  LEU A 131     -40.129  24.290 -11.985  1.00275.14           C
ATOM   1046  CG  LEU A 131     -41.410  23.441 -11.902  1.00275.14           C
ATOM   1047  CD1 LEU A 131     -41.580  22.804 -10.511  1.00275.14           C
ATOM   1048  CD2 LEU A 131     -42.634  24.255 -12.334  1.00275.14           C
ATOM   1049  C   LEU A 131     -37.700  24.389 -11.846  1.00275.14           C
ATOM   1050  O   LEU A 131     -37.126  24.529 -10.767  1.00275.14           O
ATOM   1051  N   GLY A 132     -37.321  25.043 -12.960  1.00 66.82           N
ATOM   1052  CA  GLY A 132     -36.316  26.062 -12.915  1.00 66.82           C
ATOM   1053  C   GLY A 132     -34.973  25.456 -12.683  1.00 66.82           C
ATOM   1054  O   GLY A 132     -34.120  26.068 -12.043  1.00 66.82           O
ATOM   1055  N   ASP A 133     -34.729  24.234 -13.180  1.00194.77           N
ATOM   1056  CA  ASP A 133     -33.411  23.726 -12.959  1.00194.77           C
ATOM   1057  CB  ASP A 133     -33.229  22.275 -13.433  1.00194.77           C
ATOM   1058  CG  ASP A 133     -31.993  21.660 -12.783  1.00194.77           C
ATOM   1059  OD1 ASP A 133     -31.097  22.414 -12.313  1.00194.77           O
ATOM   1060  OD2 ASP A 133     -31.936  20.402 -12.754  1.00194.77           O
ATOM   1061  C   ASP A 133     -32.513  24.618 -13.750  1.00194.77           C
ATOM   1062  O   ASP A 133     -32.827  24.976 -14.883  1.00194.77           O
ATOM   1063  N   GLY A 134     -31.376  25.022 -13.157  1.00 89.35           N
ATOM   1064  CA  GLY A 134     -30.487  25.922 -13.829  1.00 89.35           C
ATOM   1065  C   GLY A 134     -30.843  27.292 -13.355  1.00 89.35           C
ATOM   1066  O   GLY A 134     -32.013  27.598 -13.133  1.00 89.35           O
ATOM   1067  N   ASP A 135     -29.816  28.152 -13.198  1.00157.34           N
ATOM   1068  CA  ASP A 135     -30.002  29.483 -12.697  1.00157.34           C
ATOM   1069  CB  ASP A 135     -28.765  30.053 -11.985  1.00157.34           C
ATOM   1070  CG  ASP A 135     -28.510  29.265 -10.712  1.00157.34           C
ATOM   1071  OD1 ASP A 135     -29.493  29.005  -9.968  1.00157.34           O
ATOM   1072  OD2 ASP A 135     -27.326  28.909 -10.468  1.00157.34           O
ATOM   1073  C   ASP A 135     -30.267  30.414 -13.833  1.00157.34           C
ATOM   1074  O   ASP A 135     -30.358  30.012 -14.992  1.00157.34           O
ATOM   1075  N   SER A 136     -30.431  31.708 -13.491  1.00117.78           N
ATOM   1076  CA  SER A 136     -30.611  32.725 -14.483  1.00117.78           C
ATOM   1077  CB  SER A 136     -31.214  34.033 -13.932  1.00117.78           C
ATOM   1078  OG  SER A 136     -30.320  34.634 -13.005  1.00117.78           O
ATOM   1079  C   SER A 136     -29.242  33.038 -14.996  1.00117.78           C
ATOM   1080  O   SER A 136     -28.250  32.830 -14.302  1.00117.78           O
ATOM   1081  N   PRO A 137     -29.154  33.498 -16.212  1.00152.85           N
ATOM   1082  CA  PRO A 137     -27.852  33.841 -16.717  1.00152.85           C
ATOM   1083  CD  PRO A 137     -29.997  32.934 -17.254  1.00152.85           C
ATOM   1084  CB  PRO A 137     -27.979  33.865 -18.236  1.00152.85           C
ATOM   1085  CG  PRO A 137     -29.114  32.868 -18.510  1.00152.85           C
ATOM   1086  C   PRO A 137     -27.374  35.136 -16.149  1.00152.85           C
ATOM   1087  O   PRO A 137     -28.199  35.994 -15.839  1.00152.85           O
ATOM   1088  N   GLY A 138     -26.045  35.292 -15.994  1.00 69.04           N
ATOM   1089  CA  GLY A 138     -25.500  36.523 -15.508  1.00 69.04           C
ATOM   1090  C   GLY A 138     -25.831  36.613 -14.061  1.00 69.04           C
ATOM   1091  O   GLY A 138     -26.514  35.760 -13.497  1.00 69.04           O
ATOM   1092  N   PRO A 139     -25.349  37.640 -13.437  1.00144.53           N
ATOM   1093  CA  PRO A 139     -25.684  37.851 -12.067  1.00144.53           C
ATOM   1094  CD  PRO A 139     -24.094  38.271 -13.801  1.00144.53           C
ATOM   1095  CB  PRO A 139     -24.703  38.905 -11.541  1.00144.53           C
ATOM   1096  CG  PRO A 139     -23.980  39.433 -12.798  1.00144.53           C
ATOM   1097  C   PRO A 139     -27.123  38.233 -12.037  1.00144.53           C
ATOM   1098  O   PRO A 139     -27.746  38.110 -10.985  1.00144.53           O
ATOM   1099  N   GLY A 140     -27.659  38.694 -13.190  1.00 68.09           N
ATOM   1100  CA  GLY A 140     -29.024  39.123 -13.304  1.00 68.09           C
ATOM   1101  C   GLY A 140     -29.121  39.931 -14.565  1.00 68.09           C
ATOM   1102  O   GLY A 140     -28.200  39.940 -15.380  1.00 68.09           O
ATOM   1103  N   PHE A 141     -30.252  40.640 -14.773  1.00109.40           N
ATOM   1104  CA  PHE A 141     -30.337  41.448 -15.957  1.00109.40           C
ATOM   1105  CB  PHE A 141     -31.651  42.249 -16.094  1.00109.40           C
ATOM   1106  CG  PHE A 141     -32.777  41.306 -16.362  1.00109.40           C
ATOM   1107  CD1 PHE A 141     -33.407  40.649 -15.329  1.00109.40           C
ATOM   1108  CD2 PHE A 141     -33.216  41.089 -17.650  1.00109.40           C
ATOM   1109  CE1 PHE A 141     -34.443  39.779 -15.586  1.00109.40           C
ATOM   1110  CE2 PHE A 141     -34.250  40.222 -17.914  1.00109.40           C
ATOM   1111  CZ  PHE A 141     -34.868  39.568 -16.876  1.00109.40           C
ATOM   1112  C   PHE A 141     -29.227  42.440 -15.839  1.00109.40           C
ATOM   1113  O   PHE A 141     -28.976  42.970 -14.758  1.00109.40           O
ATOM   1114  N   THR A 142     -28.502  42.687 -16.945  1.00 65.18           N
ATOM   1115  CA  THR A 142     -27.407  43.602 -16.865  1.00 65.18           C
ATOM   1116  CB  THR A 142     -26.074  42.912 -16.836  1.00 65.18           C
ATOM   1117  OG1 THR A 142     -25.999  42.020 -15.733  1.00 65.18           O
ATOM   1118  CG2 THR A 142     -24.970  43.972 -16.729  1.00 65.18           C
ATOM   1119  C   THR A 142     -27.409  44.430 -18.107  1.00 65.18           C
ATOM   1120  O   THR A 142     -27.789  43.970 -19.180  1.00 65.18           O
ATOM   1121  N   PRO A 143     -27.033  45.668 -17.975  1.00173.10           N
ATOM   1122  CA  PRO A 143     -26.923  46.494 -19.134  1.00173.10           C
ATOM   1123  CD  PRO A 143     -27.252  46.439 -16.768  1.00173.10           C
ATOM   1124  CB  PRO A 143     -26.806  47.938 -18.632  1.00173.10           C
ATOM   1125  CG  PRO A 143     -26.620  47.802 -17.104  1.00173.10           C
ATOM   1126  C   PRO A 143     -25.876  46.059 -20.111  1.00173.10           C
ATOM   1127  O   PRO A 143     -26.234  45.764 -21.249  1.00173.10           O
ATOM   1128  N   HIS A 144     -24.599  45.915 -19.698  1.00155.56           N
ATOM   1129  CA  HIS A 144     -23.612  45.615 -20.701  1.00155.56           C
ATOM   1130  ND1 HIS A 144     -25.043  48.508 -22.049  1.00155.56           N
ATOM   1131  CG  HIS A 144     -24.274  47.400 -22.343  1.00155.56           C
ATOM   1132  CB  HIS A 144     -23.155  46.864 -21.488  1.00155.56           C
ATOM   1133  NE2 HIS A 144     -25.874  47.640 -23.922  1.00155.56           N
ATOM   1134  CD2 HIS A 144     -24.795  46.888 -23.492  1.00155.56           C
ATOM   1135  CE1 HIS A 144     -25.984  48.603 -23.022  1.00155.56           C
ATOM   1136  C   HIS A 144     -22.435  44.950 -20.056  1.00155.56           C
ATOM   1137  O   HIS A 144     -22.325  44.906 -18.831  1.00155.56           O
ATOM   1138  N   ASP A 145     -21.521  44.393 -20.881  1.00 81.91           N
ATOM   1139  CA  ASP A 145     -20.428  43.654 -20.324  1.00 81.91           C
ATOM   1140  CB  ASP A 145     -20.462  42.181 -20.762  1.00 81.91           C
ATOM   1141  CG  ASP A 145     -21.740  41.555 -20.202  1.00 81.91           C
ATOM   1142  OD1 ASP A 145     -22.815  42.210 -20.251  1.00 81.91           O
ATOM   1143  OD2 ASP A 145     -21.655  40.405 -19.702  1.00 81.91           O
ATOM   1144  C   ASP A 145     -19.131  44.294 -20.733  1.00 81.91           C
ATOM   1145  O   ASP A 145     -19.007  44.871 -21.814  1.00 81.91           O
ATOM   1146  N   SER A 146     -18.132  44.246 -19.828  1.00 48.59           N
ATOM   1147  CA  SER A 146     -16.862  44.876 -20.049  1.00 48.59           C
ATOM   1148  CB  SER A 146     -15.974  44.850 -18.796  1.00 48.59           C
ATOM   1149  OG  SER A 146     -16.580  45.632 -17.778  1.00 48.59           O
ATOM   1150  C   SER A 146     -16.120  44.211 -21.160  1.00 48.59           C
ATOM   1151  O   SER A 146     -15.749  44.865 -22.133  1.00 48.59           O
ATOM   1152  N   ALA A 147     -15.896  42.884 -21.061  1.00 43.00           N
ATOM   1153  CA  ALA A 147     -15.099  42.262 -22.080  1.00 43.00           C
ATOM   1154  CB  ALA A 147     -13.600  42.152 -21.739  1.00 43.00           C
ATOM   1155  C   ALA A 147     -15.587  40.875 -22.318  1.00 43.00           C
ATOM   1156  O   ALA A 147     -16.196  40.229 -21.464  1.00 43.00           O
ATOM   1157  N   PRO A 148     -15.325  40.460 -23.531  1.00 82.95           N
ATOM   1158  CA  PRO A 148     -15.698  39.156 -24.020  1.00 82.95           C
ATOM   1159  CD  PRO A 148     -15.235  41.428 -24.610  1.00 82.95           C
ATOM   1160  CB  PRO A 148     -15.822  39.287 -25.539  1.00 82.95           C
ATOM   1161  CG  PRO A 148     -15.064  40.580 -25.875  1.00 82.95           C
ATOM   1162  C   PRO A 148     -14.782  38.039 -23.626  1.00 82.95           C
ATOM   1163  O   PRO A 148     -13.626  38.293 -23.290  1.00 82.95           O
ATOM   1164  N   TYR A 149     -15.329  36.803 -23.617  1.00 67.06           N
ATOM   1165  CA  TYR A 149     -14.638  35.573 -23.351  1.00 67.06           C
ATOM   1166  CB  TYR A 149     -15.618  34.404 -23.182  1.00 67.06           C
ATOM   1167  CG  TYR A 149     -16.382  34.649 -21.928  1.00 67.06           C
ATOM   1168  CD1 TYR A 149     -17.257  35.709 -21.843  1.00 67.06           C
ATOM   1169  CD2 TYR A 149     -16.240  33.808 -20.846  1.00 67.06           C
ATOM   1170  CE1 TYR A 149     -17.976  35.946 -20.694  1.00 67.06           C
ATOM   1171  CE2 TYR A 149     -16.957  34.039 -19.696  1.00 67.06           C
ATOM   1172  CZ  TYR A 149     -17.823  35.104 -19.617  1.00 67.06           C
ATOM   1173  OH  TYR A 149     -18.555  35.333 -18.432  1.00 67.06           O
ATOM   1174  C   TYR A 149     -13.742  35.224 -24.501  1.00 67.06           C
ATOM   1175  O   TYR A 149     -12.565  34.925 -24.312  1.00 67.06           O
ATOM   1176  N   GLY A 150     -14.272  35.294 -25.741  1.00 32.27           N
ATOM   1177  CA  GLY A 150     -13.480  34.944 -26.887  1.00 32.27           C
ATOM   1178  C   GLY A 150     -13.800  33.548 -27.332  1.00 32.27           C
ATOM   1179  O   GLY A 150     -13.172  33.029 -28.253  1.00 32.27           O
ATOM   1180  N   ALA A 151     -14.770  32.870 -26.693  1.00 74.13           N
ATOM   1181  CA  ALA A 151     -15.065  31.566 -27.213  1.00 74.13           C
ATOM   1182  CB  ALA A 151     -15.544  30.570 -26.142  1.00 74.13           C
ATOM   1183  C   ALA A 151     -16.179  31.748 -28.192  1.00 74.13           C
ATOM   1184  O   ALA A 151     -17.309  32.045 -27.805  1.00 74.13           O
ATOM   1185  N   LEU A 152     -15.837  31.746 -29.496  1.00121.65           N
ATOM   1186  CA  LEU A 152     -16.816  31.797 -30.538  1.00121.65           C
ATOM   1187  CB  LEU A 152     -16.264  32.407 -31.830  1.00121.65           C
ATOM   1188  CG  LEU A 152     -17.335  32.523 -32.927  1.00121.65           C
ATOM   1189  CD1 LEU A 152     -18.410  33.551 -32.534  1.00121.65           C
ATOM   1190  CD2 LEU A 152     -16.713  32.807 -34.305  1.00121.65           C
ATOM   1191  C   LEU A 152     -17.353  30.457 -30.932  1.00121.65           C
ATOM   1192  O   LEU A 152     -18.561  30.288 -31.063  1.00121.65           O
ATOM   1193  N   ASP A 153     -16.416  29.533 -31.254  1.00109.19           N
ATOM   1194  CA  ASP A 153     -16.640  28.233 -31.831  1.00109.19           C
ATOM   1195  CB  ASP A 153     -15.430  27.841 -32.683  1.00109.19           C
ATOM   1196  CG  ASP A 153     -15.342  28.889 -33.788  1.00109.19           C
ATOM   1197  OD1 ASP A 153     -16.256  28.910 -34.653  1.00109.19           O
ATOM   1198  OD2 ASP A 153     -14.377  29.701 -33.763  1.00109.19           O
ATOM   1199  C   ASP A 153     -16.964  27.098 -30.896  1.00109.19           C
ATOM   1200  O   ASP A 153     -17.930  26.369 -31.112  1.00109.19           O
ATOM   1201  N   MET A 154     -16.178  26.937 -29.814  1.00139.73           N
ATOM   1202  CA  MET A 154     -16.263  25.805 -28.926  1.00139.73           C
ATOM   1203  CB  MET A 154     -15.220  25.861 -27.802  1.00139.73           C
ATOM   1204  CG  MET A 154     -13.779  25.815 -28.312  1.00139.73           C
ATOM   1205  SD  MET A 154     -12.524  25.871 -26.999  1.00139.73           S
ATOM   1206  CE  MET A 154     -11.085  25.921 -28.105  1.00139.73           C
ATOM   1207  C   MET A 154     -17.596  25.817 -28.274  1.00139.73           C
ATOM   1208  O   MET A 154     -18.163  24.777 -27.940  1.00139.73           O
ATOM   1209  N   ALA A 155     -18.131  27.029 -28.091  1.00 62.93           N
ATOM   1210  CA  ALA A 155     -19.362  27.240 -27.403  1.00 62.93           C
ATOM   1211  CB  ALA A 155     -19.766  28.719 -27.348  1.00 62.93           C
ATOM   1212  C   ALA A 155     -20.434  26.499 -28.120  1.00 62.93           C
ATOM   1213  O   ALA A 155     -21.337  25.968 -27.482  1.00 62.93           O
ATOM   1214  N   ASP A 156     -20.392  26.470 -29.460  1.00 67.31           N
ATOM   1215  CA  ASP A 156     -21.397  25.799 -30.230  1.00 67.31           C
ATOM   1216  CB  ASP A 156     -21.254  26.065 -31.731  1.00 67.31           C
ATOM   1217  CG  ASP A 156     -21.711  27.505 -31.933  1.00 67.31           C
ATOM   1218  OD1 ASP A 156     -22.298  28.080 -30.977  1.00 67.31           O
ATOM   1219  OD2 ASP A 156     -21.490  28.046 -33.049  1.00 67.31           O
ATOM   1220  C   ASP A 156     -21.387  24.319 -29.962  1.00 67.31           C
ATOM   1221  O   ASP A 156     -22.444  23.697 -29.879  1.00 67.31           O
ATOM   1222  N   PHE A 157     -20.189  23.717 -29.818  1.00 61.84           N
ATOM   1223  CA  PHE A 157     -20.026  22.306 -29.571  1.00 61.84           C
ATOM   1224  CB  PHE A 157     -18.547  21.885 -29.485  1.00 61.84           C
ATOM   1225  CG  PHE A 157     -17.917  21.980 -30.835  1.00 61.84           C
ATOM   1226  CD1 PHE A 157     -17.600  23.201 -31.387  1.00 61.84           C
ATOM   1227  CD2 PHE A 157     -17.611  20.835 -31.535  1.00 61.84           C
ATOM   1228  CE1 PHE A 157     -17.014  23.278 -32.630  1.00 61.84           C
ATOM   1229  CE2 PHE A 157     -17.026  20.904 -32.777  1.00 61.84           C
ATOM   1230  CZ  PHE A 157     -16.727  22.128 -33.325  1.00 61.84           C
ATOM   1231  C   PHE A 157     -20.634  21.969 -28.249  1.00 61.84           C
ATOM   1232  O   PHE A 157     -21.300  20.948 -28.106  1.00 61.84           O
ATOM   1233  N   GLU A 158     -20.392  22.821 -27.238  1.00 88.84           N
ATOM   1234  CA  GLU A 158     -20.894  22.617 -25.910  1.00 88.84           C
ATOM   1235  CB  GLU A 158     -20.407  23.705 -24.931  1.00 88.84           C
ATOM   1236  CG  GLU A 158     -21.145  23.746 -23.588  1.00 88.84           C
ATOM   1237  CD  GLU A 158     -22.293  24.735 -23.736  1.00 88.84           C
ATOM   1238  OE1 GLU A 158     -22.350  25.419 -24.793  1.00 88.84           O
ATOM   1239  OE2 GLU A 158     -23.125  24.828 -22.794  1.00 88.84           O
ATOM   1240  C   GLU A 158     -22.390  22.645 -25.940  1.00 88.84           C
ATOM   1241  O   GLU A 158     -23.033  21.829 -25.277  1.00 88.84           O
ATOM   1242  N   PHE A 159     -22.992  23.572 -26.717  1.00 99.28           N
ATOM   1243  CA  PHE A 159     -24.425  23.641 -26.702  1.00 99.28           C
ATOM   1244  CB  PHE A 159     -25.092  24.861 -27.400  1.00 99.28           C
ATOM   1245  CG  PHE A 159     -25.067  24.826 -28.895  1.00 99.28           C
ATOM   1246  CD1 PHE A 159     -25.877  23.956 -29.596  1.00 99.28           C
ATOM   1247  CD2 PHE A 159     -24.287  25.717 -29.597  1.00 99.28           C
ATOM   1248  CE1 PHE A 159     -25.873  23.929 -30.972  1.00 99.28           C
ATOM   1249  CE2 PHE A 159     -24.281  25.697 -30.972  1.00 99.28           C
ATOM   1250  CZ  PHE A 159     -25.062  24.800 -31.659  1.00 99.28           C
ATOM   1251  C   PHE A 159     -24.990  22.380 -27.274  1.00 99.28           C
ATOM   1252  O   PHE A 159     -25.999  21.895 -26.778  1.00 99.28           O
ATOM   1253  N   GLU A 160     -24.376  21.828 -28.343  1.00 64.12           N
ATOM   1254  CA  GLU A 160     -24.883  20.647 -28.996  1.00 64.12           C
ATOM   1255  CB  GLU A 160     -24.009  20.179 -30.172  1.00 64.12           C
ATOM   1256  CG  GLU A 160     -23.879  21.157 -31.339  1.00 64.12           C
ATOM   1257  CD  GLU A 160     -23.007  20.462 -32.376  1.00 64.12           C
ATOM   1258  OE1 GLU A 160     -23.519  19.530 -33.051  1.00 64.12           O
ATOM   1259  OE2 GLU A 160     -21.811  20.846 -32.495  1.00 64.12           O
ATOM   1260  C   GLU A 160     -24.862  19.488 -28.047  1.00 64.12           C
ATOM   1261  O   GLU A 160     -25.767  18.655 -28.061  1.00 64.12           O
ATOM   1262  N   GLN A 161     -23.800  19.381 -27.228  1.00 97.19           N
ATOM   1263  CA  GLN A 161     -23.662  18.290 -26.302  1.00 97.19           C
ATOM   1264  CB  GLN A 161     -22.342  18.384 -25.527  1.00 97.19           C
ATOM   1265  CG  GLN A 161     -22.164  17.315 -24.450  1.00 97.19           C
ATOM   1266  CD  GLN A 161     -20.828  17.584 -23.773  1.00 97.19           C
ATOM   1267  OE1 GLN A 161     -19.972  18.275 -24.324  1.00 97.19           O
ATOM   1268  NE2 GLN A 161     -20.642  17.032 -22.543  1.00 97.19           N
ATOM   1269  C   GLN A 161     -24.773  18.346 -25.288  1.00 97.19           C
ATOM   1270  O   GLN A 161     -25.370  17.320 -24.956  1.00 97.19           O
ATOM   1271  N   MET A 162     -25.079  19.556 -24.769  1.00100.74           N
ATOM   1272  CA  MET A 162     -26.131  19.717 -23.797  1.00100.74           C
ATOM   1273  CB  MET A 162     -26.273  21.157 -23.266  1.00100.74           C
ATOM   1274  CG  MET A 162     -25.024  21.711 -22.578  1.00100.74           C
ATOM   1275  SD  MET A 162     -25.307  23.273 -21.690  1.00100.74           S
ATOM   1276  CE  MET A 162     -26.390  24.014 -22.947  1.00100.74           C
ATOM   1277  C   MET A 162     -27.423  19.376 -24.488  1.00100.74           C
ATOM   1278  O   MET A 162     -28.352  18.811 -23.888  1.00100.74           O
ATOM   1279  N   PHE A 163     -27.461  19.771 -25.783  1.00121.40           N
ATOM   1280  CA  PHE A 163     -28.494  19.656 -26.777  1.00121.40           C
ATOM   1281  CB  PHE A 163     -28.259  20.432 -28.096  1.00121.40           C
ATOM   1282  CG  PHE A 163     -28.933  21.769 -28.025  1.00121.40           C
ATOM   1283  CD1 PHE A 163     -30.302  21.837 -28.136  1.00121.40           C
ATOM   1284  CD2 PHE A 163     -28.245  22.954 -27.898  1.00121.40           C
ATOM   1285  CE1 PHE A 163     -30.960  23.043 -28.085  1.00121.40           C
ATOM   1286  CE2 PHE A 163     -28.894  24.165 -27.844  1.00121.40           C
ATOM   1287  CZ  PHE A 163     -30.262  24.214 -27.938  1.00121.40           C
ATOM   1288  C   PHE A 163     -28.750  18.247 -27.171  1.00121.40           C
ATOM   1289  O   PHE A 163     -29.775  17.985 -27.791  1.00121.40           O
ATOM   1290  N   THR A 164     -27.815  17.311 -26.939  1.00133.73           N
ATOM   1291  CA  THR A 164     -28.088  16.001 -27.451  1.00133.73           C
ATOM   1292  CB  THR A 164     -26.880  15.377 -28.074  1.00133.73           C
ATOM   1293  OG1 THR A 164     -27.272  14.221 -28.793  1.00133.73           O
ATOM   1294  CG2 THR A 164     -25.858  15.017 -26.980  1.00133.73           C
ATOM   1295  C   THR A 164     -28.624  15.054 -26.400  1.00133.73           C
ATOM   1296  O   THR A 164     -28.051  14.884 -25.325  1.00133.73           O
ATOM   1297  N   ASP A 165     -29.756  14.386 -26.727  1.00 86.43           N
ATOM   1298  CA  ASP A 165     -30.419  13.372 -25.940  1.00 86.43           C
ATOM   1299  CB  ASP A 165     -29.839  11.948 -26.114  1.00 86.43           C
ATOM   1300  CG  ASP A 165     -28.389  11.873 -25.632  1.00 86.43           C
ATOM   1301  OD1 ASP A 165     -27.525  12.572 -26.219  1.00 86.43           O
ATOM   1302  OD2 ASP A 165     -28.123  11.114 -24.663  1.00 86.43           O
ATOM   1303  C   ASP A 165     -30.484  13.710 -24.483  1.00 86.43           C
ATOM   1304  O   ASP A 165     -29.844  13.068 -23.652  1.00 86.43           O
ATOM   1305  N   ALA A 166     -31.195  14.796 -24.145  1.00 57.12           N
ATOM   1306  CA  ALA A 166     -31.390  15.208 -22.782  1.00 57.12           C
ATOM   1307  CB  ALA A 166     -31.871  16.665 -22.684  1.00 57.12           C
ATOM   1308  C   ALA A 166     -32.369  14.360 -22.007  1.00 57.12           C
ATOM   1309  O   ALA A 166     -32.108  13.996 -20.861  1.00 57.12           O
ATOM   1310  N   LEU A 167     -33.521  14.003 -22.614  1.00 86.55           N
ATOM   1311  CA  LEU A 167     -34.589  13.426 -21.838  1.00 86.55           C
ATOM   1312  CB  LEU A 167     -35.839  13.086 -22.667  1.00 86.55           C
ATOM   1313  CG  LEU A 167     -36.516  14.314 -23.294  1.00 86.55           C
ATOM   1314  CD1 LEU A 167     -37.009  15.291 -22.217  1.00 86.55           C
ATOM   1315  CD2 LEU A 167     -35.612  14.972 -24.346  1.00 86.55           C
ATOM   1316  C   LEU A 167     -34.179  12.155 -21.181  1.00 86.55           C
ATOM   1317  O   LEU A 167     -34.353  11.991 -19.974  1.00 86.55           O
ATOM   1318  N   GLY A 168     -33.603  11.220 -21.947  1.00 24.00           N
ATOM   1319  CA  GLY A 168     -33.229   9.984 -21.339  1.00 24.00           C
ATOM   1320  C   GLY A 168     -31.791   9.784 -21.644  1.00 24.00           C
ATOM   1321  O   GLY A 168     -31.192  10.568 -22.377  1.00 24.00           O
ATOM   1322  N   ILE A 169     -31.204   8.714 -21.079  1.00166.72           N
ATOM   1323  CA  ILE A 169     -29.820   8.466 -21.324  1.00166.72           C
ATOM   1324  CB  ILE A 169     -29.143   7.731 -20.199  1.00166.72           C
ATOM   1325  CG1 ILE A 169     -27.619   7.786 -20.383  1.00166.72           C
ATOM   1326  CG2 ILE A 169     -29.716   6.306 -20.116  1.00166.72           C
ATOM   1327  CD1 ILE A 169     -27.023   9.184 -20.213  1.00166.72           C
ATOM   1328  C   ILE A 169     -29.708   7.678 -22.593  1.00166.72           C
ATOM   1329  O   ILE A 169     -30.386   6.669 -22.778  1.00166.72           O
ATOM   1330  N   ASP A 170     -28.867   8.158 -23.533  1.00 87.76           N
ATOM   1331  CA  ASP A 170     -28.689   7.481 -24.786  1.00 87.76           C
ATOM   1332  CB  ASP A 170     -29.150   8.306 -25.998  1.00 87.76           C
ATOM   1333  CG  ASP A 170     -30.663   8.249 -26.096  1.00 87.76           C
ATOM   1334  OD1 ASP A 170     -31.221   7.131 -25.935  1.00 87.76           O
ATOM   1335  OD2 ASP A 170     -31.281   9.321 -26.334  1.00 87.76           O
ATOM   1336  C   ASP A 170     -27.227   7.258 -24.979  1.00 87.76           C
ATOM   1337  O   ASP A 170     -26.473   8.197 -25.232  1.00 87.76           O
ATOM   1338  N   GLU A 171     -26.793   5.992 -24.858  1.00 98.84           N
ATOM   1339  CA  GLU A 171     -25.410   5.664 -25.037  1.00 98.84           C
ATOM   1340  CB  GLU A 171     -24.967   4.388 -24.305  1.00 98.84           C
ATOM   1341  CG  GLU A 171     -24.990   4.503 -22.783  1.00 98.84           C
ATOM   1342  CD  GLU A 171     -24.625   3.135 -22.231  1.00 98.84           C
ATOM   1343  OE1 GLU A 171     -23.531   2.630 -22.598  1.00 98.84           O
ATOM   1344  OE2 GLU A 171     -25.444   2.568 -21.459  1.00 98.84           O
ATOM   1345  C   GLU A 171     -25.165   5.408 -26.484  1.00 98.84           C
ATOM   1346  O   GLU A 171     -26.080   5.115 -27.253  1.00 98.84           O
ATOM   1347  N   TYR A 172     -23.888   5.532 -26.885  1.00105.16           N
ATOM   1348  CA  TYR A 172     -23.513   5.292 -28.244  1.00105.16           C
ATOM   1349  CB  TYR A 172     -23.230   6.571 -29.049  1.00105.16           C
ATOM   1350  CG  TYR A 172     -24.515   7.310 -29.164  1.00105.16           C
ATOM   1351  CD1 TYR A 172     -25.464   6.957 -30.100  1.00105.16           C
ATOM   1352  CD2 TYR A 172     -24.756   8.366 -28.321  1.00105.16           C
ATOM   1353  CE1 TYR A 172     -26.647   7.654 -30.196  1.00105.16           C
ATOM   1354  CE2 TYR A 172     -25.932   9.064 -28.413  1.00105.16           C
ATOM   1355  CZ  TYR A 172     -26.875   8.714 -29.346  1.00105.16           C
ATOM   1356  OH  TYR A 172     -28.072   9.458 -29.411  1.00105.16           O
ATOM   1357  C   TYR A 172     -22.249   4.507 -28.216  1.00105.16           C
ATOM   1358  O   TYR A 172     -21.723   4.182 -27.153  1.00105.16           O
ATOM   1359  N   GLY A 173     -21.753   4.151 -29.412  1.00 17.26           N
ATOM   1360  CA  GLY A 173     -20.524   3.426 -29.487  1.00 17.26           C
ATOM   1361  C   GLY A 173     -20.841   1.969 -29.450  1.00 17.26           C
ATOM   1362  O   GLY A 173     -19.945   1.129 -29.524  1.00 17.26           O
ATOM   1363  N   GLY A 174     -22.137   1.630 -29.338  1.00  6.39           N
ATOM   1364  CA  GLY A 174     -22.506   0.250 -29.284  1.00  6.39           C
ATOM   1365  C   GLY A 174     -22.690  -0.097 -27.812  1.00  6.39           C
ATOM   1366  O   GLY A 174     -21.821  -0.822 -27.257  1.00  6.39           O
ATOM   1367  OXT GLY A 174     -23.705   0.362 -27.224  1.00  6.39           O
ENDMDL
MODEL        2
ATOM      1  N   PRO A   1     -14.626  31.104  21.574  1.00126.50           N
ATOM      2  CA  PRO A   1     -14.634  31.581  20.163  1.00126.50           C
ATOM      3  CD  PRO A   1     -16.002  30.628  21.949  1.00126.50           C
ATOM      4  CB  PRO A   1     -16.092  31.565  19.712  1.00126.50           C
ATOM      5  CG  PRO A   1     -16.780  30.548  20.630  1.00126.50           C
ATOM      6  C   PRO A   1     -14.049  32.951  20.180  1.00126.50           C
ATOM      7  O   PRO A   1     -14.107  33.612  21.215  1.00126.50           O
ATOM      8  N   GLY A   2     -13.484  33.397  19.044  1.00111.32           N
ATOM      9  CA  GLY A   2     -12.899  34.701  19.003  1.00111.32           C
ATOM     10  C   GLY A   2     -12.634  35.015  17.569  1.00111.32           C
ATOM     11  O   GLY A   2     -12.833  34.178  16.689  1.00111.32           O
ATOM     12  N   GLU A   3     -12.173  36.247  17.299  1.00245.36           N
ATOM     13  CA  GLU A   3     -11.896  36.624  15.947  1.00245.36           C
ATOM     14  CB  GLU A   3     -11.613  38.125  15.771  1.00245.36           C
ATOM     15  CG  GLU A   3     -11.319  38.529  14.325  1.00245.36           C
ATOM     16  CD  GLU A   3     -11.064  40.031  14.296  1.00245.36           C
ATOM     17  OE1 GLU A   3     -11.134  40.666  15.382  1.00245.36           O
ATOM     18  OE2 GLU A   3     -10.794  40.563  13.186  1.00245.36           O
ATOM     19  C   GLU A   3     -10.675  35.882  15.523  1.00245.36           C
ATOM     20  O   GLU A   3      -9.808  35.576  16.338  1.00245.36           O
ATOM     21  N   LYS A   4     -10.597  35.551  14.222  1.00250.09           N
ATOM     22  CA  LYS A   4      -9.459  34.846  13.715  1.00250.09           C
ATOM     23  CB  LYS A   4      -9.821  33.803  12.641  1.00250.09           C
ATOM     24  CG  LYS A   4     -10.816  32.739  13.116  1.00250.09           C
ATOM     25  CD  LYS A   4     -10.327  31.905  14.301  1.00250.09           C
ATOM     26  CE  LYS A   4     -11.339  30.851  14.752  1.00250.09           C
ATOM     27  NZ  LYS A   4     -12.561  31.509  15.265  1.00250.09           N
ATOM     28  C   LYS A   4      -8.610  35.870  13.034  1.00250.09           C
ATOM     29  O   LYS A   4      -8.973  36.417  11.994  1.00250.09           O
ATOM     30  N   PRO A   5      -7.488  36.143  13.632  1.00 92.75           N
ATOM     31  CA  PRO A   5      -6.572  37.125  13.124  1.00 92.75           C
ATOM     32  CD  PRO A   5      -7.310  35.909  15.054  1.00 92.75           C
ATOM     33  CB  PRO A   5      -5.643  37.482  14.289  1.00 92.75           C
ATOM     34  CG  PRO A   5      -5.871  36.367  15.328  1.00 92.75           C
ATOM     35  C   PRO A   5      -5.839  36.717  11.887  1.00 92.75           C
ATOM     36  O   PRO A   5      -5.262  37.591  11.246  1.00 92.75           O
ATOM     37  N   TYR A   6      -5.804  35.424  11.521  1.00 63.09           N
ATOM     38  CA  TYR A   6      -5.001  35.141  10.367  1.00 63.09           C
ATOM     39  CB  TYR A   6      -3.846  34.176  10.663  1.00 63.09           C
ATOM     40  CG  TYR A   6      -2.912  34.860  11.603  1.00 63.09           C
ATOM     41  CD1 TYR A   6      -3.183  34.903  12.951  1.00 63.09           C
ATOM     42  CD2 TYR A   6      -1.760  35.452  11.136  1.00 63.09           C
ATOM     43  CE1 TYR A   6      -2.323  35.533  13.820  1.00 63.09           C
ATOM     44  CE2 TYR A   6      -0.896  36.083  11.999  1.00 63.09           C
ATOM     45  CZ  TYR A   6      -1.178  36.124  13.344  1.00 63.09           C
ATOM     46  OH  TYR A   6      -0.293  36.771  14.233  1.00 63.09           O
ATOM     47  C   TYR A   6      -5.844  34.573   9.270  1.00 63.09           C
ATOM     48  O   TYR A   6      -6.482  33.531   9.421  1.00 63.09           O
ATOM     49  N   ALA A   7      -5.839  35.258   8.108  1.00 38.12           N
ATOM     50  CA  ALA A   7      -6.620  34.827   6.982  1.00 38.12           C
ATOM     51  CB  ALA A   7      -7.477  35.941   6.353  1.00 38.12           C
ATOM     52  C   ALA A   7      -5.670  34.339   5.934  1.00 38.12           C
ATOM     53  O   ALA A   7      -4.542  34.816   5.831  1.00 38.12           O
ATOM     54  N   CYS A   8      -6.100  33.335   5.145  1.00 55.17           N
ATOM     55  CA  CYS A   8      -5.258  32.780   4.124  1.00 55.17           C
ATOM     56  CB  CYS A   8      -5.723  31.397   3.635  1.00 55.17           C
ATOM     57  SG  CYS A   8      -4.550  30.635   2.473  1.00 55.17           S
ATOM     58  C   CYS A   8      -5.223  33.718   2.955  1.00 55.17           C
ATOM     59  O   CYS A   8      -6.238  34.275   2.539  1.00 55.17           O
ATOM     60  N   PRO A   9      -4.032  33.911   2.451  1.00 84.37           N
ATOM     61  CA  PRO A   9      -3.770  34.771   1.325  1.00 84.37           C
ATOM     62  CD  PRO A   9      -2.838  33.651   3.236  1.00 84.37           C
ATOM     63  CB  PRO A   9      -2.262  35.035   1.340  1.00 84.37           C
ATOM     64  CG  PRO A   9      -1.683  33.952   2.269  1.00 84.37           C
ATOM     65  C   PRO A   9      -4.268  34.277  -0.002  1.00 84.37           C
ATOM     66  O   PRO A   9      -4.420  35.101  -0.904  1.00 84.37           O
ATOM     67  N   VAL A  10      -4.507  32.961  -0.171  1.00 63.14           N
ATOM     68  CA  VAL A  10      -4.945  32.478  -1.450  1.00 63.14           C
ATOM     69  CB  VAL A  10      -5.081  30.982  -1.495  1.00 63.14           C
ATOM     70  CG1 VAL A  10      -5.615  30.564  -2.875  1.00 63.14           C
ATOM     71  CG2 VAL A  10      -3.717  30.361  -1.145  1.00 63.14           C
ATOM     72  C   VAL A  10      -6.286  33.081  -1.714  1.00 63.14           C
ATOM     73  O   VAL A  10      -7.185  33.035  -0.876  1.00 63.14           O
ATOM     74  N   GLU A  11      -6.451  33.653  -2.920  1.00125.85           N
ATOM     75  CA  GLU A  11      -7.657  34.340  -3.275  1.00125.85           C
ATOM     76  CB  GLU A  11      -7.598  34.952  -4.684  1.00125.85           C
ATOM     77  CG  GLU A  11      -6.558  36.062  -4.812  1.00125.85           C
ATOM     78  CD  GLU A  11      -6.974  37.195  -3.887  1.00125.85           C
ATOM     79  OE1 GLU A  11      -8.028  37.055  -3.211  1.00125.85           O
ATOM     80  OE2 GLU A  11      -6.241  38.219  -3.842  1.00125.85           O
ATOM     81  C   GLU A  11      -8.781  33.368  -3.274  1.00125.85           C
ATOM     82  O   GLU A  11      -9.902  33.688  -2.883  1.00125.85           O
ATOM     83  N   SER A  12      -8.490  32.143  -3.726  1.00 93.32           N
ATOM     84  CA  SER A  12      -9.478  31.121  -3.847  1.00 93.32           C
ATOM     85  CB  SER A  12      -8.886  29.830  -4.428  1.00 93.32           C
ATOM     86  OG  SER A  12      -9.864  28.806  -4.416  1.00 93.32           O
ATOM     87  C   SER A  12     -10.055  30.773  -2.505  1.00 93.32           C
ATOM     88  O   SER A  12     -11.251  30.491  -2.419  1.00 93.32           O
ATOM     89  N   CYS A  13      -9.245  30.788  -1.420  1.00114.85           N
ATOM     90  CA  CYS A  13      -9.777  30.334  -0.158  1.00114.85           C
ATOM     91  CB  CYS A  13      -8.891  29.322   0.587  1.00114.85           C
ATOM     92  SG  CYS A  13      -7.560  30.121   1.527  1.00114.85           S
ATOM     93  C   CYS A  13     -10.001  31.479   0.794  1.00114.85           C
ATOM     94  O   CYS A  13      -9.274  32.471   0.799  1.00114.85           O
ATOM     95  N   ASP A  14     -11.115  31.370   1.549  1.00114.78           N
ATOM     96  CA  ASP A  14     -11.661  32.239   2.562  1.00114.78           C
ATOM     97  CB  ASP A  14     -13.194  32.185   2.579  1.00114.78           C
ATOM     98  CG  ASP A  14     -13.659  32.786   1.263  1.00114.78           C
ATOM     99  OD1 ASP A  14     -12.833  33.469   0.601  1.00114.78           O
ATOM    100  OD2 ASP A  14     -14.842  32.563   0.895  1.00114.78           O
ATOM    101  C   ASP A  14     -11.189  32.018   3.977  1.00114.78           C
ATOM    102  O   ASP A  14     -11.529  32.823   4.840  1.00114.78           O
ATOM    103  N   ARG A  15     -10.487  30.907   4.269  1.00200.52           N
ATOM    104  CA  ARG A  15     -10.196  30.429   5.602  1.00200.52           C
ATOM    105  CB  ARG A  15      -9.411  29.113   5.538  1.00200.52           C
ATOM    106  CG  ARG A  15      -9.566  28.247   6.777  1.00200.52           C
ATOM    107  CD  ARG A  15     -10.960  27.632   6.896  1.00200.52           C
ATOM    108  NE  ARG A  15     -10.980  26.813   8.140  1.00200.52           N
ATOM    109  CZ  ARG A  15     -12.169  26.437   8.695  1.00200.52           C
ATOM    110  NH1 ARG A  15     -13.344  26.812   8.110  1.00200.52           N
ATOM    111  NH2 ARG A  15     -12.182  25.687   9.835  1.00200.52           N
ATOM    112  C   ARG A  15      -9.420  31.392   6.466  1.00200.52           C
ATOM    113  O   ARG A  15      -8.491  32.063   6.020  1.00200.52           O
ATOM    114  N   ARG A  16      -9.808  31.470   7.766  1.00 89.51           N
ATOM    115  CA  ARG A  16      -9.130  32.271   8.756  1.00 89.51           C
ATOM    116  CB  ARG A  16      -9.898  33.529   9.190  1.00 89.51           C
ATOM    117  CG  ARG A  16      -9.737  34.685   8.199  1.00 89.51           C
ATOM    118  CD  ARG A  16     -10.485  35.959   8.592  1.00 89.51           C
ATOM    119  NE  ARG A  16     -11.910  35.767   8.207  1.00 89.51           N
ATOM    120  CZ  ARG A  16     -12.308  36.097   6.944  1.00 89.51           C
ATOM    121  NH1 ARG A  16     -11.405  36.606   6.056  1.00 89.51           N
ATOM    122  NH2 ARG A  16     -13.606  35.917   6.568  1.00 89.51           N
ATOM    123  C   ARG A  16      -8.915  31.402   9.959  1.00 89.51           C
ATOM    124  O   ARG A  16      -9.697  30.486  10.212  1.00 89.51           O
ATOM    125  N   PHE A  17      -7.837  31.662  10.735  1.00 66.15           N
ATOM    126  CA  PHE A  17      -7.547  30.791  11.843  1.00 66.15           C
ATOM    127  CB  PHE A  17      -6.344  29.869  11.586  1.00 66.15           C
ATOM    128  CG  PHE A  17      -6.633  28.995  10.410  1.00 66.15           C
ATOM    129  CD1 PHE A  17      -7.319  27.812  10.560  1.00 66.15           C
ATOM    130  CD2 PHE A  17      -6.201  29.356   9.154  1.00 66.15           C
ATOM    131  CE1 PHE A  17      -7.579  27.011   9.472  1.00 66.15           C
ATOM    132  CE2 PHE A  17      -6.458  28.561   8.062  1.00 66.15           C
ATOM    133  CZ  PHE A  17      -7.141  27.379   8.223  1.00 66.15           C
ATOM    134  C   PHE A  17      -7.206  31.600  13.060  1.00 66.15           C
ATOM    135  O   PHE A  17      -6.840  32.772  12.972  1.00 66.15           O
ATOM    136  N   SER A  18      -7.361  30.965  14.242  1.00 44.17           N
ATOM    137  CA  SER A  18      -7.094  31.545  15.530  1.00 44.17           C
ATOM    138  CB  SER A  18      -7.591  30.669  16.692  1.00 44.17           C
ATOM    139  OG  SER A  18      -9.004  30.551  16.655  1.00 44.17           O
ATOM    140  C   SER A  18      -5.621  31.734  15.745  1.00 44.17           C
ATOM    141  O   SER A  18      -5.195  32.775  16.241  1.00 44.17           O
ATOM    142  N   ARG A  19      -4.794  30.729  15.384  1.00154.28           N
ATOM    143  CA  ARG A  19      -3.390  30.858  15.664  1.00154.28           C
ATOM    144  CB  ARG A  19      -2.835  29.791  16.624  1.00154.28           C
ATOM    145  CG  ARG A  19      -2.952  28.360  16.105  1.00154.28           C
ATOM    146  CD  ARG A  19      -2.390  27.327  17.082  1.00154.28           C
ATOM    147  NE  ARG A  19      -2.497  25.989  16.436  1.00154.28           N
ATOM    148  CZ  ARG A  19      -1.626  24.996  16.777  1.00154.28           C
ATOM    149  NH1 ARG A  19      -0.654  25.232  17.705  1.00154.28           N
ATOM    150  NH2 ARG A  19      -1.729  23.767  16.190  1.00154.28           N
ATOM    151  C   ARG A  19      -2.626  30.752  14.386  1.00154.28           C
ATOM    152  O   ARG A  19      -3.124  30.251  13.380  1.00154.28           O
ATOM    153  N   SER A  20      -1.375  31.251  14.413  1.00 83.35           N
ATOM    154  CA  SER A  20      -0.514  31.291  13.268  1.00 83.35           C
ATOM    155  CB  SER A  20       0.813  32.013  13.554  1.00 83.35           C
ATOM    156  OG  SER A  20       0.564  33.358  13.929  1.00 83.35           O
ATOM    157  C   SER A  20      -0.161  29.901  12.821  1.00 83.35           C
ATOM    158  O   SER A  20       0.023  29.667  11.629  1.00 83.35           O
ATOM    159  N   ASP A  21      -0.074  28.938  13.761  1.00141.03           N
ATOM    160  CA  ASP A  21       0.350  27.588  13.468  1.00141.03           C
ATOM    161  CB  ASP A  21       0.277  26.667  14.694  1.00141.03           C
ATOM    162  CG  ASP A  21       1.152  27.230  15.798  1.00141.03           C
ATOM    163  OD1 ASP A  21       1.042  28.453  16.080  1.00141.03           O
ATOM    164  OD2 ASP A  21       1.942  26.441  16.378  1.00141.03           O
ATOM    165  C   ASP A  21      -0.630  27.006  12.515  1.00141.03           C
ATOM    166  O   ASP A  21      -0.279  26.265  11.591  1.00141.03           O
ATOM    167  N   GLU A  22      -1.910  27.323  12.764  1.00 64.36           N
ATOM    168  CA  GLU A  22      -2.984  26.819  11.977  1.00 64.36           C
ATOM    169  CB  GLU A  22      -4.361  27.229  12.525  1.00 64.36           C
ATOM    170  CG  GLU A  22      -4.687  26.569  13.869  1.00 64.36           C
ATOM    171  CD  GLU A  22      -6.054  27.055  14.328  1.00 64.36           C
ATOM    172  OE1 GLU A  22      -6.244  28.290  14.434  1.00 64.36           O
ATOM    173  OE2 GLU A  22      -6.931  26.178  14.580  1.00 64.36           O
ATOM    174  C   GLU A  22      -2.847  27.351  10.590  1.00 64.36           C
ATOM    175  O   GLU A  22      -3.090  26.621   9.632  1.00 64.36           O
ATOM    176  N   LEU A  23      -2.456  28.639  10.454  1.00181.17           N
ATOM    177  CA  LEU A  23      -2.298  29.252   9.164  1.00181.17           C
ATOM    178  CB  LEU A  23      -1.927  30.736   9.191  1.00181.17           C
ATOM    179  CG  LEU A  23      -3.154  31.621   9.381  1.00181.17           C
ATOM    180  CD1 LEU A  23      -4.047  31.593   8.128  1.00181.17           C
ATOM    181  CD2 LEU A  23      -3.906  31.232  10.660  1.00181.17           C
ATOM    182  C   LEU A  23      -1.220  28.575   8.399  1.00181.17           C
ATOM    183  O   LEU A  23      -1.375  28.376   7.201  1.00181.17           O
ATOM    184  N   THR A  24      -0.094  28.230   9.051  1.00137.37           N
ATOM    185  CA  THR A  24       0.999  27.609   8.349  1.00137.37           C
ATOM    186  CB  THR A  24       2.214  27.392   9.205  1.00137.37           C
ATOM    187  OG1 THR A  24       1.924  26.497  10.267  1.00137.37           O
ATOM    188  CG2 THR A  24       2.674  28.747   9.765  1.00137.37           C
ATOM    189  C   THR A  24       0.580  26.280   7.828  1.00137.37           C
ATOM    190  O   THR A  24       0.923  25.933   6.699  1.00137.37           O
ATOM    191  N   ARG A  25      -0.157  25.491   8.634  1.00184.46           N
ATOM    192  CA  ARG A  25      -0.534  24.178   8.182  1.00184.46           C
ATOM    193  CB  ARG A  25      -1.218  23.331   9.265  1.00184.46           C
ATOM    194  CG  ARG A  25      -1.333  21.856   8.873  1.00184.46           C
ATOM    195  CD  ARG A  25      -2.744  21.430   8.465  1.00184.46           C
ATOM    196  NE  ARG A  25      -3.572  21.402   9.703  1.00184.46           N
ATOM    197  CZ  ARG A  25      -4.893  21.066   9.636  1.00184.46           C
ATOM    198  NH1 ARG A  25      -5.476  20.818   8.427  1.00184.46           N
ATOM    199  NH2 ARG A  25      -5.626  20.967  10.783  1.00184.46           N
ATOM    200  C   ARG A  25      -1.444  24.274   6.997  1.00184.46           C
ATOM    201  O   ARG A  25      -1.358  23.481   6.058  1.00184.46           O
ATOM    202  N   HIS A  26      -2.366  25.248   7.018  1.00144.70           N
ATOM    203  CA  HIS A  26      -3.291  25.384   5.923  1.00144.70           C
ATOM    204  ND1 HIS A  26      -6.392  25.420   5.070  1.00144.70           N
ATOM    205  CG  HIS A  26      -5.438  26.408   5.157  1.00144.70           C
ATOM    206  CB  HIS A  26      -4.366  26.441   6.195  1.00144.70           C
ATOM    207  NE2 HIS A  26      -6.792  26.838   3.410  1.00144.70           N
ATOM    208  CD2 HIS A  26      -5.695  27.268   4.135  1.00144.70           C
ATOM    209  CE1 HIS A  26      -7.178  25.727   4.009  1.00144.70           C
ATOM    210  C   HIS A  26      -2.562  25.764   4.651  1.00144.70           C
ATOM    211  O   HIS A  26      -2.919  25.337   3.551  1.00144.70           O
ATOM    212  N   ILE A  27      -1.528  26.617   4.755  1.00 98.02           N
ATOM    213  CA  ILE A  27      -0.805  27.041   3.578  1.00 98.02           C
ATOM    214  CB  ILE A  27       0.237  28.075   3.884  1.00 98.02           C
ATOM    215  CG1 ILE A  27      -0.455  29.349   4.407  1.00 98.02           C
ATOM    216  CG2 ILE A  27       1.087  28.292   2.619  1.00 98.02           C
ATOM    217  CD1 ILE A  27       0.496  30.375   5.015  1.00 98.02           C
ATOM    218  C   ILE A  27      -0.155  25.852   2.954  1.00 98.02           C
ATOM    219  O   ILE A  27      -0.098  25.761   1.729  1.00 98.02           O
ATOM    220  N   ARG A  28       0.377  24.929   3.785  1.00195.79           N
ATOM    221  CA  ARG A  28       1.019  23.741   3.294  1.00195.79           C
ATOM    222  CB  ARG A  28       1.555  22.808   4.385  1.00195.79           C
ATOM    223  CG  ARG A  28       2.814  23.302   5.090  1.00195.79           C
ATOM    224  CD  ARG A  28       3.460  22.206   5.938  1.00195.79           C
ATOM    225  NE  ARG A  28       4.573  22.824   6.705  1.00195.79           N
ATOM    226  CZ  ARG A  28       4.322  23.420   7.906  1.00195.79           C
ATOM    227  NH1 ARG A  28       3.050  23.460   8.400  1.00195.79           N
ATOM    228  NH2 ARG A  28       5.349  23.974   8.614  1.00195.79           N
ATOM    229  C   ARG A  28       0.005  22.932   2.543  1.00195.79           C
ATOM    230  O   ARG A  28       0.391  22.283   1.581  1.00195.79           O
ATOM    231  N   ILE A  29      -1.283  22.884   2.969  1.00283.18           N
ATOM    232  CA  ILE A  29      -2.269  22.078   2.278  1.00283.18           C
ATOM    233  CB  ILE A  29      -3.609  22.005   2.977  1.00283.18           C
ATOM    234  CG1 ILE A  29      -4.386  20.789   2.485  1.00283.18           C
ATOM    235  CG2 ILE A  29      -4.436  23.262   2.687  1.00283.18           C
ATOM    236  CD1 ILE A  29      -4.860  20.926   1.040  1.00283.18           C
ATOM    237  C   ILE A  29      -2.448  22.618   0.894  1.00283.18           C
ATOM    238  O   ILE A  29      -2.516  21.840  -0.061  1.00283.18           O
ATOM    239  N   HIS A  30      -2.504  23.966   0.755  1.00146.74           N
ATOM    240  CA  HIS A  30      -2.716  24.563  -0.527  1.00146.74           C
ATOM    241  ND1 HIS A  30      -5.154  26.666  -0.525  1.00146.74           N
ATOM    242  CG  HIS A  30      -3.915  26.718   0.072  1.00146.74           C
ATOM    243  CB  HIS A  30      -2.692  26.098  -0.519  1.00146.74           C
ATOM    244  NE2 HIS A  30      -5.390  27.855   1.338  1.00146.74           N
ATOM    245  CD2 HIS A  30      -4.076  27.446   1.208  1.00146.74           C
ATOM    246  CE1 HIS A  30      -6.000  27.362   0.275  1.00146.74           C
ATOM    247  C   HIS A  30      -1.571  24.147  -1.451  1.00146.74           C
ATOM    248  O   HIS A  30      -1.744  23.582  -2.538  1.00146.74           O
ATOM    249  N   THR A  31      -0.335  24.278  -0.951  1.00190.36           N
ATOM    250  CA  THR A  31       0.858  24.052  -1.720  1.00190.36           C
ATOM    251  CB  THR A  31       2.096  24.133  -0.881  1.00190.36           C
ATOM    252  OG1 THR A  31       2.168  25.378  -0.208  1.00190.36           O
ATOM    253  CG2 THR A  31       3.312  23.969  -1.801  1.00190.36           C
ATOM    254  C   THR A  31       0.803  22.633  -2.196  1.00190.36           C
ATOM    255  O   THR A  31       1.314  22.323  -3.278  1.00190.36           O
ATOM    256  N   GLY A  32       0.122  21.726  -1.448  1.00283.05           N
ATOM    257  CA  GLY A  32       0.177  20.371  -1.928  1.00283.05           C
ATOM    258  C   GLY A  32       1.518  19.847  -1.843  1.00283.05           C
ATOM    259  O   GLY A  32       1.706  18.912  -2.605  1.00283.05           O
ATOM    260  N   GLN A  33       2.443  20.596  -1.169  1.00168.61           N
ATOM    261  CA  GLN A  33       3.773  20.223  -0.754  1.00168.61           C
ATOM    262  CB  GLN A  33       4.691  21.408  -0.423  1.00168.61           C
ATOM    263  CG  GLN A  33       6.069  20.929   0.030  1.00168.61           C
ATOM    264  CD  GLN A  33       6.846  22.097   0.607  1.00168.61           C
ATOM    265  OE1 GLN A  33       7.844  21.901   1.298  1.00168.61           O
ATOM    266  NE2 GLN A  33       6.377  23.342   0.329  1.00168.61           N
ATOM    267  C   GLN A  33       3.724  19.418   0.525  1.00168.61           C
ATOM    268  O   GLN A  33       2.921  19.691   1.420  1.00168.61           O
ATOM    269  N   LYS A  34       4.617  18.405   0.644  1.00133.18           N
ATOM    270  CA  LYS A  34       4.691  17.568   1.816  1.00133.18           C
ATOM    271  CB  LYS A  34       4.202  16.135   1.540  1.00133.18           C
ATOM    272  CG  LYS A  34       2.754  16.026   1.047  1.00133.18           C
ATOM    273  CD  LYS A  34       1.697  16.460   2.063  1.00133.18           C
ATOM    274  CE  LYS A  34       0.267  16.337   1.531  1.00133.18           C
ATOM    275  NZ  LYS A  34      -0.701  16.767   2.565  1.00133.18           N
ATOM    276  C   LYS A  34       6.144  17.451   2.197  1.00133.18           C
ATOM    277  O   LYS A  34       6.921  16.751   1.547  1.00133.18           O
ATOM    278  N   PRO A  35       6.520  18.118   3.255  1.00 91.01           N
ATOM    279  CA  PRO A  35       7.898  18.137   3.694  1.00 91.01           C
ATOM    280  CD  PRO A  35       5.826  19.349   3.602  1.00 91.01           C
ATOM    281  CB  PRO A  35       7.999  19.302   4.676  1.00 91.01           C
ATOM    282  CG  PRO A  35       6.889  20.266   4.225  1.00 91.01           C
ATOM    283  C   PRO A  35       8.460  16.868   4.258  1.00 91.01           C
ATOM    284  O   PRO A  35       9.683  16.744   4.284  1.00 91.01           O
ATOM    285  N   PHE A  36       7.631  15.917   4.727  1.00 58.55           N
ATOM    286  CA  PHE A  36       8.228  14.792   5.393  1.00 58.55           C
ATOM    287  CB  PHE A  36       7.575  14.497   6.753  1.00 58.55           C
ATOM    288  CG  PHE A  36       7.785  15.707   7.598  1.00 58.55           C
ATOM    289  CD1 PHE A  36       8.943  15.872   8.320  1.00 58.55           C
ATOM    290  CD2 PHE A  36       6.817  16.684   7.661  1.00 58.55           C
ATOM    291  CE1 PHE A  36       9.133  16.992   9.095  1.00 58.55           C
ATOM    292  CE2 PHE A  36       7.000  17.807   8.434  1.00 58.55           C
ATOM    293  CZ  PHE A  36       8.159  17.961   9.155  1.00 58.55           C
ATOM    294  C   PHE A  36       8.085  13.563   4.549  1.00 58.55           C
ATOM    295  O   PHE A  36       7.013  13.287   4.013  1.00 58.55           O
ATOM    296  N   GLN A  37       9.185  12.784   4.422  1.00101.04           N
ATOM    297  CA  GLN A  37       9.172  11.577   3.640  1.00101.04           C
ATOM    298  CB  GLN A  37      10.294  11.441   2.600  1.00101.04           C
ATOM    299  CG  GLN A  37      10.069  12.186   1.294  1.00101.04           C
ATOM    300  CD  GLN A  37      11.186  11.773   0.347  1.00101.04           C
ATOM    301  OE1 GLN A  37      12.342  12.147   0.530  1.00101.04           O
ATOM    302  NE2 GLN A  37      10.832  10.972  -0.693  1.00101.04           N
ATOM    303  C   GLN A  37       9.383  10.391   4.519  1.00101.04           C
ATOM    304  O   GLN A  37      10.182  10.410   5.454  1.00101.04           O
ATOM    305  N   CYS A  38       8.656   9.304   4.201  1.00 55.71           N
ATOM    306  CA  CYS A  38       8.766   8.068   4.914  1.00 55.71           C
ATOM    307  CB  CYS A  38       7.514   7.202   4.711  1.00 55.71           C
ATOM    308  SG  CYS A  38       7.554   5.629   5.602  1.00 55.71           S
ATOM    309  C   CYS A  38       9.960   7.348   4.366  1.00 55.71           C
ATOM    310  O   CYS A  38      10.108   7.186   3.156  1.00 55.71           O
ATOM    311  N   ARG A  39      10.856   6.890   5.258  1.00 88.92           N
ATOM    312  CA  ARG A  39      12.046   6.224   4.819  1.00 88.92           C
ATOM    313  CB  ARG A  39      12.991   5.870   5.982  1.00 88.92           C
ATOM    314  CG  ARG A  39      14.272   5.158   5.541  1.00 88.92           C
ATOM    315  CD  ARG A  39      15.207   4.808   6.700  1.00 88.92           C
ATOM    316  NE  ARG A  39      16.401   4.130   6.123  1.00 88.92           N
ATOM    317  CZ  ARG A  39      17.451   4.869   5.664  1.00 88.92           C
ATOM    318  NH1 ARG A  39      17.412   6.233   5.733  1.00 88.92           N
ATOM    319  NH2 ARG A  39      18.543   4.246   5.133  1.00 88.92           N
ATOM    320  C   ARG A  39      11.689   4.945   4.117  1.00 88.92           C
ATOM    321  O   ARG A  39      12.253   4.643   3.066  1.00 88.92           O
ATOM    322  N   ILE A  40      10.776   4.133   4.693  1.00191.70           N
ATOM    323  CA  ILE A  40      10.472   2.879   4.058  1.00191.70           C
ATOM    324  CB  ILE A  40       9.837   1.855   4.970  1.00191.70           C
ATOM    325  CG1 ILE A  40       8.644   2.422   5.737  1.00191.70           C
ATOM    326  CG2 ILE A  40      10.924   1.305   5.898  1.00191.70           C
ATOM    327  CD1 ILE A  40       9.100   3.323   6.885  1.00191.70           C
ATOM    328  C   ILE A  40       9.662   2.966   2.788  1.00191.70           C
ATOM    329  O   ILE A  40      10.106   2.488   1.746  1.00191.70           O
ATOM    330  N   CYS A  41       8.455   3.564   2.839  1.00 81.41           N
ATOM    331  CA  CYS A  41       7.563   3.653   1.705  1.00 81.41           C
ATOM    332  CB  CYS A  41       6.083   3.830   2.098  1.00 81.41           C
ATOM    333  SG  CYS A  41       5.748   5.383   2.975  1.00 81.41           S
ATOM    334  C   CYS A  41       7.944   4.754   0.755  1.00 81.41           C
ATOM    335  O   CYS A  41       7.608   4.700  -0.429  1.00 81.41           O
ATOM    336  N   MET A  42       8.681   5.768   1.245  1.00 72.67           N
ATOM    337  CA  MET A  42       9.016   6.964   0.512  1.00 72.67           C
ATOM    338  CB  MET A  42       9.771   6.682  -0.797  1.00 72.67           C
ATOM    339  CG  MET A  42      11.144   6.055  -0.565  1.00 72.67           C
ATOM    340  SD  MET A  42      12.289   7.108   0.374  1.00 72.67           S
ATOM    341  CE  MET A  42      12.596   8.264  -0.992  1.00 72.67           C
ATOM    342  C   MET A  42       7.792   7.777   0.175  1.00 72.67           C
ATOM    343  O   MET A  42       7.854   8.667  -0.671  1.00 72.67           O
ATOM    344  N   ARG A  43       6.652   7.532   0.855  1.00 85.76           N
ATOM    345  CA  ARG A  43       5.489   8.352   0.642  1.00 85.76           C
ATOM    346  CB  ARG A  43       4.191   7.752   1.209  1.00 85.76           C
ATOM    347  CG  ARG A  43       2.962   8.633   0.973  1.00 85.76           C
ATOM    348  CD  ARG A  43       1.744   8.219   1.800  1.00 85.76           C
ATOM    349  NE  ARG A  43       1.353   6.850   1.370  1.00 85.76           N
ATOM    350  CZ  ARG A  43       0.459   6.684   0.353  1.00 85.76           C
ATOM    351  NH1 ARG A  43      -0.077   7.773  -0.271  1.00 85.76           N
ATOM    352  NH2 ARG A  43       0.102   5.427  -0.043  1.00 85.76           N
ATOM    353  C   ARG A  43       5.721   9.648   1.368  1.00 85.76           C
ATOM    354  O   ARG A  43       6.404   9.673   2.391  1.00 85.76           O
ATOM    355  N   ASN A  44       5.171  10.765   0.837  1.00 72.16           N
ATOM    356  CA  ASN A  44       5.363  12.061   1.432  1.00 72.16           C
ATOM    357  CB  ASN A  44       5.475  13.179   0.384  1.00 72.16           C
ATOM    358  CG  ASN A  44       6.685  12.882  -0.488  1.00 72.16           C
ATOM    359  OD1 ASN A  44       6.578  12.206  -1.511  1.00 72.16           O
ATOM    360  ND2 ASN A  44       7.871  13.405  -0.080  1.00 72.16           N
ATOM    361  C   ASN A  44       4.178  12.392   2.292  1.00 72.16           C
ATOM    362  O   ASN A  44       3.067  11.922   2.043  1.00 72.16           O
ATOM    363  N   PHE A  45       4.391  13.231   3.336  1.00 63.97           N
ATOM    364  CA  PHE A  45       3.316  13.604   4.220  1.00 63.97           C
ATOM    365  CB  PHE A  45       3.348  12.869   5.575  1.00 63.97           C
ATOM    366  CG  PHE A  45       3.133  11.408   5.348  1.00 63.97           C
ATOM    367  CD1 PHE A  45       4.195  10.579   5.064  1.00 63.97           C
ATOM    368  CD2 PHE A  45       1.872  10.859   5.427  1.00 63.97           C
ATOM    369  CE1 PHE A  45       4.003   9.232   4.857  1.00 63.97           C
ATOM    370  CE2 PHE A  45       1.675   9.512   5.220  1.00 63.97           C
ATOM    371  CZ  PHE A  45       2.742   8.695   4.937  1.00 63.97           C
ATOM    372  C   PHE A  45       3.428  15.070   4.522  1.00 63.97           C
ATOM    373  O   PHE A  45       4.520  15.637   4.546  1.00 63.97           O
ATOM    374  N   SER A  46       2.267  15.726   4.735  1.00 61.78           N
ATOM    375  CA  SER A  46       2.192  17.125   5.046  1.00 61.78           C
ATOM    376  CB  SER A  46       0.772  17.697   4.894  1.00 61.78           C
ATOM    377  OG  SER A  46      -0.104  17.087   5.829  1.00 61.78           O
ATOM    378  C   SER A  46       2.623  17.380   6.459  1.00 61.78           C
ATOM    379  O   SER A  46       3.132  18.459   6.765  1.00 61.78           O
ATOM    380  N   ARG A  47       2.428  16.403   7.364  1.00143.39           N
ATOM    381  CA  ARG A  47       2.736  16.679   8.743  1.00143.39           C
ATOM    382  CB  ARG A  47       1.528  16.633   9.687  1.00143.39           C
ATOM    383  CG  ARG A  47       0.358  17.554   9.354  1.00143.39           C
ATOM    384  CD  ARG A  47      -0.604  17.641  10.539  1.00143.39           C
ATOM    385  NE  ARG A  47      -1.957  17.987  10.034  1.00143.39           N
ATOM    386  CZ  ARG A  47      -3.047  17.661  10.787  1.00143.39           C
ATOM    387  NH1 ARG A  47      -2.879  17.066  12.004  1.00143.39           N
ATOM    388  NH2 ARG A  47      -4.303  17.926  10.326  1.00143.39           N
ATOM    389  C   ARG A  47       3.670  15.662   9.316  1.00143.39           C
ATOM    390  O   ARG A  47       3.744  14.518   8.870  1.00143.39           O
ATOM    391  N   SER A  48       4.420  16.105  10.344  1.00 85.37           N
ATOM    392  CA  SER A  48       5.358  15.298  11.071  1.00 85.37           C
ATOM    393  CB  SER A  48       6.241  16.129  12.015  1.00 85.37           C
ATOM    394  OG  SER A  48       7.141  15.275  12.704  1.00 85.37           O
ATOM    395  C   SER A  48       4.664  14.266  11.916  1.00 85.37           C
ATOM    396  O   SER A  48       5.101  13.118  11.968  1.00 85.37           O
ATOM    397  N   ASP A  49       3.564  14.636  12.613  1.00 74.75           N
ATOM    398  CA  ASP A  49       2.875  13.734  13.507  1.00 74.75           C
ATOM    399  CB  ASP A  49       1.721  14.405  14.279  1.00 74.75           C
ATOM    400  CG  ASP A  49       0.675  14.940  13.307  1.00 74.75           C
ATOM    401  OD1 ASP A  49       1.059  15.345  12.176  1.00 74.75           O
ATOM    402  OD2 ASP A  49      -0.529  14.959  13.684  1.00 74.75           O
ATOM    403  C   ASP A  49       2.326  12.588  12.716  1.00 74.75           C
ATOM    404  O   ASP A  49       2.361  11.426  13.140  1.00 74.75           O
ATOM    405  N   HIS A  50       1.798  12.914  11.524  1.00 71.46           N
ATOM    406  CA  HIS A  50       1.235  11.936  10.656  1.00 71.46           C
ATOM    407  ND1 HIS A  50      -1.835  12.629  10.216  1.00 71.46           N
ATOM    408  CG  HIS A  50      -0.706  13.251   9.737  1.00 71.46           C
ATOM    409  CB  HIS A  50       0.564  12.526   9.408  1.00 71.46           C
ATOM    410  NE2 HIS A  50      -2.324  14.790  10.057  1.00 71.46           N
ATOM    411  CD2 HIS A  50      -1.021  14.573   9.646  1.00 71.46           C
ATOM    412  CE1 HIS A  50      -2.772  13.594  10.390  1.00 71.46           C
ATOM    413  C   HIS A  50       2.317  11.006  10.219  1.00 71.46           C
ATOM    414  O   HIS A  50       2.078   9.809  10.092  1.00 71.46           O
ATOM    415  N   LEU A  51       3.528  11.541   9.952  1.00 61.47           N
ATOM    416  CA  LEU A  51       4.640  10.746   9.504  1.00 61.47           C
ATOM    417  CB  LEU A  51       5.897  11.572   9.200  1.00 61.47           C
ATOM    418  CG  LEU A  51       7.078  10.707   8.718  1.00 61.47           C
ATOM    419  CD1 LEU A  51       6.755   9.996   7.396  1.00 61.47           C
ATOM    420  CD2 LEU A  51       8.383  11.518   8.660  1.00 61.47           C
ATOM    421  C   LEU A  51       5.008   9.758  10.567  1.00 61.47           C
ATOM    422  O   LEU A  51       5.303   8.606  10.262  1.00 61.47           O
ATOM    423  N   THR A  52       5.015  10.178  11.849  1.00 55.03           N
ATOM    424  CA  THR A  52       5.398   9.298  12.923  1.00 55.03           C
ATOM    425  CB  THR A  52       5.417   9.990  14.254  1.00 55.03           C
ATOM    426  OG1 THR A  52       6.319  11.087  14.224  1.00 55.03           O
ATOM    427  CG2 THR A  52       5.850   8.978  15.327  1.00 55.03           C
ATOM    428  C   THR A  52       4.427   8.162  13.028  1.00 55.03           C
ATOM    429  O   THR A  52       4.828   7.010  13.212  1.00 55.03           O
ATOM    430  N   THR A  53       3.114   8.455  12.916  1.00 77.51           N
ATOM    431  CA  THR A  53       2.137   7.406  13.053  1.00 77.51           C
ATOM    432  CB  THR A  53       0.720   7.905  13.066  1.00 77.51           C
ATOM    433  OG1 THR A  53       0.399   8.543  11.839  1.00 77.51           O
ATOM    434  CG2 THR A  53       0.569   8.890  14.237  1.00 77.51           C
ATOM    435  C   THR A  53       2.288   6.400  11.946  1.00 77.51           C
ATOM    436  O   THR A  53       2.153   5.193  12.153  1.00 77.51           O
ATOM    437  N   HIS A  54       2.564   6.880  10.723  1.00112.57           N
ATOM    438  CA  HIS A  54       2.705   6.003   9.588  1.00112.57           C
ATOM    439  ND1 HIS A  54       1.921   5.317   6.527  1.00112.57           N
ATOM    440  CG  HIS A  54       3.003   5.953   7.090  1.00112.57           C
ATOM    441  CB  HIS A  54       2.928   6.810   8.305  1.00112.57           C
ATOM    442  NE2 HIS A  54       3.686   4.804   5.279  1.00112.57           N
ATOM    443  CD2 HIS A  54       4.073   5.629   6.318  1.00112.57           C
ATOM    444  CE1 HIS A  54       2.386   4.644   5.447  1.00112.57           C
ATOM    445  C   HIS A  54       3.884   5.074   9.774  1.00112.57           C
ATOM    446  O   HIS A  54       3.826   3.897   9.412  1.00112.57           O
ATOM    447  N   ILE A  55       4.998   5.591  10.332  1.00125.54           N
ATOM    448  CA  ILE A  55       6.195   4.802  10.532  1.00125.54           C
ATOM    449  CB  ILE A  55       7.315   5.596  11.138  1.00125.54           C
ATOM    450  CG1 ILE A  55       7.712   6.762  10.217  1.00125.54           C
ATOM    451  CG2 ILE A  55       8.472   4.627  11.436  1.00125.54           C
ATOM    452  CD1 ILE A  55       8.220   6.317   8.848  1.00125.54           C
ATOM    453  C   ILE A  55       5.883   3.684  11.477  1.00125.54           C
ATOM    454  O   ILE A  55       6.375   2.569  11.301  1.00125.54           O
ATOM    455  N   ARG A  56       5.085   3.970  12.528  1.00124.21           N
ATOM    456  CA  ARG A  56       4.729   2.985  13.514  1.00124.21           C
ATOM    457  CB  ARG A  56       3.867   3.537  14.658  1.00124.21           C
ATOM    458  CG  ARG A  56       4.652   4.409  15.637  1.00124.21           C
ATOM    459  CD  ARG A  56       3.832   4.832  16.857  1.00124.21           C
ATOM    460  NE  ARG A  56       4.710   5.668  17.720  1.00124.21           N
ATOM    461  CZ  ARG A  56       4.203   6.776  18.329  1.00124.21           C
ATOM    462  NH1 ARG A  56       2.899   7.127  18.127  1.00124.21           N
ATOM    463  NH2 ARG A  56       5.001   7.541  19.132  1.00124.21           N
ATOM    464  C   ARG A  56       3.942   1.884  12.848  1.00124.21           C
ATOM    465  O   ARG A  56       4.051   0.731  13.258  1.00124.21           O
ATOM    466  N   THR A  57       3.088   2.212  11.850  1.00169.28           N
ATOM    467  CA  THR A  57       2.284   1.232  11.150  1.00169.28           C
ATOM    468  CB  THR A  57       1.464   1.881  10.078  1.00169.28           C
ATOM    469  OG1 THR A  57       0.672   2.925  10.619  1.00169.28           O
ATOM    470  CG2 THR A  57       0.573   0.811   9.439  1.00169.28           C
ATOM    471  C   THR A  57       3.194   0.299  10.422  1.00169.28           C
ATOM    472  O   THR A  57       2.972  -0.912  10.373  1.00169.28           O
ATOM    473  N   HIS A  58       4.241   0.855   9.791  1.00113.53           N
ATOM    474  CA  HIS A  58       5.101  -0.011   9.065  1.00113.53           C
ATOM    475  ND1 HIS A  58       5.713   0.554   5.893  1.00113.53           N
ATOM    476  CG  HIS A  58       5.870   1.299   7.039  1.00113.53           C
ATOM    477  CB  HIS A  58       6.256   0.705   8.352  1.00113.53           C
ATOM    478  NE2 HIS A  58       5.341   2.670   5.333  1.00113.53           N
ATOM    479  CD2 HIS A  58       5.635   2.589   6.682  1.00113.53           C
ATOM    480  CE1 HIS A  58       5.398   1.424   4.903  1.00113.53           C
ATOM    481  C   HIS A  58       5.764  -0.986   9.999  1.00113.53           C
ATOM    482  O   HIS A  58       5.800  -2.181   9.713  1.00113.53           O
ATOM    483  N   THR A  59       6.332  -0.487  11.119  1.00 74.66           N
ATOM    484  CA  THR A  59       7.053  -1.289  12.076  1.00 74.66           C
ATOM    485  CB  THR A  59       7.789  -0.447  13.080  1.00 74.66           C
ATOM    486  OG1 THR A  59       6.879   0.345  13.827  1.00 74.66           O
ATOM    487  CG2 THR A  59       8.779   0.456  12.326  1.00 74.66           C
ATOM    488  C   THR A  59       6.195  -2.268  12.845  1.00 74.66           C
ATOM    489  O   THR A  59       6.549  -3.440  12.994  1.00 74.66           O
ATOM    490  N   GLY A  60       5.014  -1.836  13.329  1.00 33.89           N
ATOM    491  CA  GLY A  60       4.217  -2.703  14.152  1.00 33.89           C
ATOM    492  C   GLY A  60       4.400  -2.318  15.599  1.00 33.89           C
ATOM    493  O   GLY A  60       3.944  -3.023  16.496  1.00 33.89           O
ATOM    494  N   GLU A  61       5.087  -1.185  15.858  1.00 58.98           N
ATOM    495  CA  GLU A  61       5.320  -0.677  17.186  1.00 58.98           C
ATOM    496  CB  GLU A  61       6.299   0.511  17.180  1.00 58.98           C
ATOM    497  CG  GLU A  61       6.588   1.106  18.559  1.00 58.98           C
ATOM    498  CD  GLU A  61       7.564   2.259  18.365  1.00 58.98           C
ATOM    499  OE1 GLU A  61       8.611   2.034  17.695  1.00 58.98           O
ATOM    500  OE2 GLU A  61       7.276   3.377  18.863  1.00 58.98           O
ATOM    501  C   GLU A  61       4.025  -0.169  17.759  1.00 58.98           C
ATOM    502  O   GLU A  61       3.249   0.491  17.067  1.00 58.98           O
ATOM    503  N   LYS A  62       3.757  -0.466  19.055  1.00 63.71           N
ATOM    504  CA  LYS A  62       2.560   0.030  19.687  1.00 63.71           C
ATOM    505  CB  LYS A  62       1.441  -1.023  19.768  1.00 63.71           C
ATOM    506  CG  LYS A  62       0.910  -1.455  18.398  1.00 63.71           C
ATOM    507  CD  LYS A  62       0.055  -2.724  18.445  1.00 63.71           C
ATOM    508  CE  LYS A  62      -0.479  -3.156  17.079  1.00 63.71           C
ATOM    509  NZ  LYS A  62      -1.297  -4.382  17.218  1.00 63.71           N
ATOM    510  C   LYS A  62       2.893   0.432  21.099  1.00 63.71           C
ATOM    511  O   LYS A  62       2.923  -0.389  22.014  1.00 63.71           O
ATOM    512  N   PRO A  63       3.145   1.700  21.273  1.00161.51           N
ATOM    513  CA  PRO A  63       3.501   2.253  22.559  1.00161.51           C
ATOM    514  CD  PRO A  63       3.683   2.488  20.179  1.00161.51           C
ATOM    515  CB  PRO A  63       4.221   3.573  22.268  1.00161.51           C
ATOM    516  CG  PRO A  63       3.915   3.875  20.790  1.00161.51           C
ATOM    517  C   PRO A  63       2.402   2.403  23.574  1.00161.51           C
ATOM    518  O   PRO A  63       2.727   2.601  24.744  1.00161.51           O
ATOM    519  N   PHE A  64       1.112   2.340  23.187  1.00 64.71           N
ATOM    520  CA  PHE A  64       0.091   2.616  24.164  1.00 64.71           C
ATOM    521  CB  PHE A  64      -0.964   3.609  23.656  1.00 64.71           C
ATOM    522  CG  PHE A  64      -0.274   4.896  23.364  1.00 64.71           C
ATOM    523  CD1 PHE A  64      -0.106   5.845  24.346  1.00 64.71           C
ATOM    524  CD2 PHE A  64       0.208   5.149  22.100  1.00 64.71           C
ATOM    525  CE1 PHE A  64       0.534   7.029  24.067  1.00 64.71           C
ATOM    526  CE2 PHE A  64       0.850   6.330  21.816  1.00 64.71           C
ATOM    527  CZ  PHE A  64       1.010   7.275  22.800  1.00 64.71           C
ATOM    528  C   PHE A  64      -0.650   1.359  24.501  1.00 64.71           C
ATOM    529  O   PHE A  64      -1.204   0.699  23.623  1.00 64.71           O
ATOM    530  N   ALA A  65      -0.718   1.023  25.806  1.00 33.07           N
ATOM    531  CA  ALA A  65      -1.401  -0.174  26.210  1.00 33.07           C
ATOM    532  CB  ALA A  65      -0.524  -1.135  27.028  1.00 33.07           C
ATOM    533  C   ALA A  65      -2.567   0.197  27.072  1.00 33.07           C
ATOM    534  O   ALA A  65      -2.522   1.170  27.823  1.00 33.07           O
ATOM    535  N   CYS A  66      -3.664  -0.578  26.965  1.00 47.75           N
ATOM    536  CA  CYS A  66      -4.832  -0.315  27.752  1.00 47.75           C
ATOM    537  CB  CYS A  66      -6.108  -0.975  27.194  1.00 47.75           C
ATOM    538  SG  CYS A  66      -7.580  -0.636  28.202  1.00 47.75           S
ATOM    539  C   CYS A  66      -4.589  -0.830  29.132  1.00 47.75           C
ATOM    540  O   CYS A  66      -4.046  -1.914  29.320  1.00 47.75           O
ATOM    541  N   ASP A  67      -4.992  -0.049  30.146  1.00 43.58           N
ATOM    542  CA  ASP A  67      -4.777  -0.451  31.504  1.00 43.58           C
ATOM    543  CB  ASP A  67      -5.197   0.626  32.520  1.00 43.58           C
ATOM    544  CG  ASP A  67      -4.208   1.782  32.437  1.00 43.58           C
ATOM    545  OD1 ASP A  67      -3.114   1.590  31.842  1.00 43.58           O
ATOM    546  OD2 ASP A  67      -4.534   2.872  32.976  1.00 43.58           O
ATOM    547  C   ASP A  67      -5.589  -1.676  31.800  1.00 43.58           C
ATOM    548  O   ASP A  67      -5.117  -2.590  32.477  1.00 43.58           O
ATOM    549  N   ILE A  68      -6.852  -1.717  31.325  1.00133.85           N
ATOM    550  CA  ILE A  68      -7.707  -2.817  31.676  1.00133.85           C
ATOM    551  CB  ILE A  68      -9.108  -2.593  31.177  1.00133.85           C
ATOM    552  CG1 ILE A  68      -9.690  -1.272  31.710  1.00133.85           C
ATOM    553  CG2 ILE A  68      -9.946  -3.829  31.545  1.00133.85           C
ATOM    554  CD1 ILE A  68      -9.857  -1.229  33.223  1.00133.85           C
ATOM    555  C   ILE A  68      -7.264  -4.106  31.039  1.00133.85           C
ATOM    556  O   ILE A  68      -6.904  -5.057  31.732  1.00133.85           O
ATOM    557  N   CYS A  69      -7.311  -4.162  29.688  1.00 74.81           N
ATOM    558  CA  CYS A  69      -6.975  -5.328  28.907  1.00 74.81           C
ATOM    559  CB  CYS A  69      -7.655  -5.329  27.527  1.00 74.81           C
ATOM    560  SG  CYS A  69      -7.221  -3.879  26.524  1.00 74.81           S
ATOM    561  C   CYS A  69      -5.501  -5.506  28.710  1.00 74.81           C
ATOM    562  O   CYS A  69      -4.997  -6.627  28.728  1.00 74.81           O
ATOM    563  N   GLY A  70      -4.758  -4.404  28.502  1.00 29.21           N
ATOM    564  CA  GLY A  70      -3.356  -4.535  28.228  1.00 29.21           C
ATOM    565  C   GLY A  70      -3.159  -4.577  26.738  1.00 29.21           C
ATOM    566  O   GLY A  70      -2.043  -4.769  26.261  1.00 29.21           O
ATOM    567  N   ARG A  71      -4.239  -4.389  25.953  1.00 81.55           N
ATOM    568  CA  ARG A  71      -4.098  -4.414  24.524  1.00 81.55           C
ATOM    569  CB  ARG A  71      -5.429  -4.387  23.757  1.00 81.55           C
ATOM    570  CG  ARG A  71      -5.208  -4.437  22.248  1.00 81.55           C
ATOM    571  CD  ARG A  71      -6.477  -4.402  21.398  1.00 81.55           C
ATOM    572  NE  ARG A  71      -6.004  -4.396  19.987  1.00 81.55           N
ATOM    573  CZ  ARG A  71      -6.713  -3.761  19.010  1.00 81.55           C
ATOM    574  NH1 ARG A  71      -7.925  -3.205  19.294  1.00 81.55           N
ATOM    575  NH2 ARG A  71      -6.189  -3.670  17.754  1.00 81.55           N
ATOM    576  C   ARG A  71      -3.302  -3.216  24.112  1.00 81.55           C
ATOM    577  O   ARG A  71      -3.438  -2.142  24.693  1.00 81.55           O
ATOM    578  N   LYS A  72      -2.452  -3.377  23.076  1.00104.98           N
ATOM    579  CA  LYS A  72      -1.566  -2.326  22.650  1.00104.98           C
ATOM    580  CB  LYS A  72      -0.156  -2.833  22.288  1.00104.98           C
ATOM    581  CG  LYS A  72       0.668  -3.348  23.473  1.00104.98           C
ATOM    582  CD  LYS A  72       1.047  -2.271  24.492  1.00104.98           C
ATOM    583  CE  LYS A  72       1.965  -2.783  25.604  1.00104.98           C
ATOM    584  NZ  LYS A  72       2.291  -1.684  26.540  1.00104.98           N
ATOM    585  C   LYS A  72      -2.098  -1.660  21.415  1.00104.98           C
ATOM    586  O   LYS A  72      -2.786  -2.278  20.602  1.00104.98           O
ATOM    587  N   PHE A  73      -1.775  -0.356  21.260  1.00 67.01           N
ATOM    588  CA  PHE A  73      -2.232   0.411  20.133  1.00 67.01           C
ATOM    589  CB  PHE A  73      -3.386   1.362  20.493  1.00 67.01           C
ATOM    590  CG  PHE A  73      -4.543   0.550  20.966  1.00 67.01           C
ATOM    591  CD1 PHE A  73      -5.442   0.018  20.071  1.00 67.01           C
ATOM    592  CD2 PHE A  73      -4.730   0.327  22.310  1.00 67.01           C
ATOM    593  CE1 PHE A  73      -6.510  -0.727  20.513  1.00 67.01           C
ATOM    594  CE2 PHE A  73      -5.795  -0.419  22.758  1.00 67.01           C
ATOM    595  CZ  PHE A  73      -6.688  -0.947  21.857  1.00 67.01           C
ATOM    596  C   PHE A  73      -1.110   1.292  19.666  1.00 67.01           C
ATOM    597  O   PHE A  73      -0.241   1.687  20.441  1.00 67.01           O
ATOM    598  N   ALA A  74      -1.098   1.580  18.349  1.00 51.15           N
ATOM    599  CA  ALA A  74      -0.139   2.445  17.720  1.00 51.15           C
ATOM    600  CB  ALA A  74      -0.223   2.415  16.185  1.00 51.15           C
ATOM    601  C   ALA A  74      -0.350   3.868  18.150  1.00 51.15           C
ATOM    602  O   ALA A  74       0.612   4.614  18.340  1.00 51.15           O
ATOM    603  N   ARG A  75      -1.624   4.292  18.296  1.00130.62           N
ATOM    604  CA  ARG A  75      -1.897   5.672  18.600  1.00130.62           C
ATOM    605  CB  ARG A  75      -2.695   6.387  17.498  1.00130.62           C
ATOM    606  CG  ARG A  75      -1.895   6.631  16.217  1.00130.62           C
ATOM    607  CD  ARG A  75      -2.764   7.131  15.064  1.00130.62           C
ATOM    608  NE  ARG A  75      -3.764   8.071  15.644  1.00130.62           N
ATOM    609  CZ  ARG A  75      -4.679   8.675  14.832  1.00130.62           C
ATOM    610  NH1 ARG A  75      -4.656   8.444  13.487  1.00130.62           N
ATOM    611  NH2 ARG A  75      -5.619   9.507  15.366  1.00130.62           N
ATOM    612  C   ARG A  75      -2.703   5.784  19.854  1.00130.62           C
ATOM    613  O   ARG A  75      -3.441   4.878  20.236  1.00130.62           O
ATOM    614  N   SER A  76      -2.559   6.932  20.539  1.00 40.42           N
ATOM    615  CA  SER A  76      -3.262   7.188  21.760  1.00 40.42           C
ATOM    616  CB  SER A  76      -2.789   8.466  22.474  1.00 40.42           C
ATOM    617  OG  SER A  76      -3.068   9.604  21.672  1.00 40.42           O
ATOM    618  C   SER A  76      -4.728   7.344  21.475  1.00 40.42           C
ATOM    619  O   SER A  76      -5.567   7.056  22.326  1.00 40.42           O
ATOM    620  N   ASP A  77      -5.089   7.815  20.269  1.00134.88           N
ATOM    621  CA  ASP A  77      -6.476   8.042  19.967  1.00134.88           C
ATOM    622  CB  ASP A  77      -6.695   8.507  18.519  1.00134.88           C
ATOM    623  CG  ASP A  77      -5.917   9.787  18.276  1.00134.88           C
ATOM    624  OD1 ASP A  77      -4.715   9.840  18.651  1.00134.88           O
ATOM    625  OD2 ASP A  77      -6.520  10.734  17.708  1.00134.88           O
ATOM    626  C   ASP A  77      -7.170   6.730  20.036  1.00134.88           C
ATOM    627  O   ASP A  77      -8.262   6.614  20.598  1.00134.88           O
ATOM    628  N   GLU A  78      -6.529   5.709  19.439  1.00123.66           N
ATOM    629  CA  GLU A  78      -7.111   4.409  19.390  1.00123.66           C
ATOM    630  CB  GLU A  78      -6.423   3.450  18.394  1.00123.66           C
ATOM    631  CG  GLU A  78      -4.901   3.372  18.478  1.00123.66           C
ATOM    632  CD  GLU A  78      -4.417   2.644  17.232  1.00123.66           C
ATOM    633  OE1 GLU A  78      -5.281   2.105  16.489  1.00123.66           O
ATOM    634  OE2 GLU A  78      -3.178   2.622  17.001  1.00123.66           O
ATOM    635  C   GLU A  78      -7.204   3.838  20.765  1.00123.66           C
ATOM    636  O   GLU A  78      -8.208   3.208  21.103  1.00123.66           O
ATOM    637  N   ARG A  79      -6.167   4.058  21.600  1.00152.34           N
ATOM    638  CA  ARG A  79      -6.185   3.534  22.933  1.00152.34           C
ATOM    639  CB  ARG A  79      -4.869   3.704  23.715  1.00152.34           C
ATOM    640  CG  ARG A  79      -4.445   5.151  23.928  1.00152.34           C
ATOM    641  CD  ARG A  79      -3.138   5.307  24.700  1.00152.34           C
ATOM    642  NE  ARG A  79      -3.425   5.052  26.135  1.00152.34           N
ATOM    643  CZ  ARG A  79      -3.762   6.100  26.940  1.00152.34           C
ATOM    644  NH1 ARG A  79      -3.915   7.347  26.408  1.00152.34           N
ATOM    645  NH2 ARG A  79      -3.928   5.900  28.278  1.00152.34           N
ATOM    646  C   ARG A  79      -7.293   4.172  23.720  1.00152.34           C
ATOM    647  O   ARG A  79      -7.962   3.493  24.494  1.00152.34           O
ATOM    648  N   LYS A  80      -7.522   5.492  23.551  1.00111.89           N
ATOM    649  CA  LYS A  80      -8.545   6.176  24.304  1.00111.89           C
ATOM    650  CB  LYS A  80      -8.594   7.686  24.011  1.00111.89           C
ATOM    651  CG  LYS A  80      -9.673   8.426  24.806  1.00111.89           C
ATOM    652  CD  LYS A  80      -9.529   9.948  24.764  1.00111.89           C
ATOM    653  CE  LYS A  80      -8.319  10.475  25.539  1.00111.89           C
ATOM    654  NZ  LYS A  80      -7.070  10.157  24.813  1.00111.89           N
ATOM    655  C   LYS A  80      -9.889   5.618  23.954  1.00111.89           C
ATOM    656  O   LYS A  80     -10.725   5.405  24.835  1.00111.89           O
ATOM    657  N   ARG A  81     -10.126   5.357  22.648  1.00178.64           N
ATOM    658  CA  ARG A  81     -11.413   4.870  22.233  1.00178.64           C
ATOM    659  CB  ARG A  81     -11.511   4.685  20.710  1.00178.64           C
ATOM    660  CG  ARG A  81     -11.414   5.993  19.926  1.00178.64           C
ATOM    661  CD  ARG A  81     -11.510   5.798  18.412  1.00178.64           C
ATOM    662  NE  ARG A  81     -12.878   5.289  18.112  1.00178.64           N
ATOM    663  CZ  ARG A  81     -13.910   6.166  17.938  1.00178.64           C
ATOM    664  NH1 ARG A  81     -13.688   7.511  18.038  1.00178.64           N
ATOM    665  NH2 ARG A  81     -15.163   5.699  17.666  1.00178.64           N
ATOM    666  C   ARG A  81     -11.680   3.528  22.845  1.00178.64           C
ATOM    667  O   ARG A  81     -12.793   3.246  23.291  1.00178.64           O
ATOM    668  N   HIS A  82     -10.650   2.661  22.871  1.00 89.84           N
ATOM    669  CA  HIS A  82     -10.801   1.323  23.386  1.00 89.84           C
ATOM    670  ND1 HIS A  82     -10.080  -1.922  22.957  1.00 89.84           N
ATOM    671  CG  HIS A  82      -9.573  -0.876  23.692  1.00 89.84           C
ATOM    672  CB  HIS A  82      -9.494   0.535  23.212  1.00 89.84           C
ATOM    673  NE2 HIS A  82      -9.422  -2.767  24.905  1.00 89.84           N
ATOM    674  CD2 HIS A  82      -9.175  -1.408  24.878  1.00 89.84           C
ATOM    675  CE1 HIS A  82      -9.966  -3.031  23.731  1.00 89.84           C
ATOM    676  C   HIS A  82     -11.131   1.356  24.853  1.00 89.84           C
ATOM    677  O   HIS A  82     -11.976   0.602  25.345  1.00 89.84           O
ATOM    678  N   THR A  83     -10.460   2.243  25.605  1.00141.24           N
ATOM    679  CA  THR A  83     -10.687   2.279  27.019  1.00141.24           C
ATOM    680  CB  THR A  83      -9.750   3.236  27.710  1.00141.24           C
ATOM    681  OG1 THR A  83      -9.736   2.994  29.107  1.00141.24           O
ATOM    682  CG2 THR A  83     -10.189   4.680  27.427  1.00141.24           C
ATOM    683  C   THR A  83     -12.115   2.664  27.298  1.00141.24           C
ATOM    684  O   THR A  83     -12.754   2.096  28.185  1.00141.24           O
ATOM    685  N   LYS A  84     -12.655   3.634  26.528  1.00128.85           N
ATOM    686  CA  LYS A  84     -13.997   4.133  26.713  1.00128.85           C
ATOM    687  CB  LYS A  84     -14.326   5.269  25.733  1.00128.85           C
ATOM    688  CG  LYS A  84     -15.595   6.045  26.085  1.00128.85           C
ATOM    689  CD  LYS A  84     -15.465   6.854  27.377  1.00128.85           C
ATOM    690  CE  LYS A  84     -16.605   7.849  27.594  1.00128.85           C
ATOM    691  NZ  LYS A  84     -16.482   8.966  26.630  1.00128.85           N
ATOM    692  C   LYS A  84     -14.992   3.021  26.472  1.00128.85           C
ATOM    693  O   LYS A  84     -15.996   2.916  27.183  1.00128.85           O
ATOM    694  N   ILE A  85     -14.744   2.161  25.457  1.00 98.97           N
ATOM    695  CA  ILE A  85     -15.640   1.087  25.108  1.00 98.97           C
ATOM    696  CB  ILE A  85     -15.310   0.316  23.853  1.00 98.97           C
ATOM    697  CG1 ILE A  85     -14.046  -0.539  23.995  1.00 98.97           C
ATOM    698  CG2 ILE A  85     -15.241   1.329  22.700  1.00 98.97           C
ATOM    699  CD1 ILE A  85     -13.852  -1.541  22.857  1.00 98.97           C
ATOM    700  C   ILE A  85     -15.708   0.132  26.249  1.00 98.97           C
ATOM    701  O   ILE A  85     -16.756  -0.455  26.507  1.00 98.97           O
ATOM    702  N   HIS A  86     -14.584  -0.055  26.968  1.00127.26           N
ATOM    703  CA  HIS A  86     -14.562  -1.007  28.029  1.00127.26           C
ATOM    704  ND1 HIS A  86     -12.036  -3.051  28.133  1.00127.26           N
ATOM    705  CG  HIS A  86     -12.105  -1.687  28.306  1.00127.26           C
ATOM    706  CB  HIS A  86     -13.287  -0.987  28.891  1.00127.26           C
ATOM    707  NE2 HIS A  86     -10.082  -2.224  27.471  1.00127.26           N
ATOM    708  CD2 HIS A  86     -10.905  -1.197  27.894  1.00127.26           C
ATOM    709  CE1 HIS A  86     -10.804  -3.318  27.632  1.00127.26           C
ATOM    710  C   HIS A  86     -15.656  -0.673  28.999  1.00127.26           C
ATOM    711  O   HIS A  86     -16.267  -1.603  29.484  1.00127.26           O
ATOM    712  N   THR A  87     -15.972   0.598  29.329  1.00124.75           N
ATOM    713  CA  THR A  87     -16.988   0.851  30.328  1.00124.75           C
ATOM    714  CB  THR A  87     -17.237   2.319  30.552  1.00124.75           C
ATOM    715  OG1 THR A  87     -18.149   2.500  31.626  1.00124.75           O
ATOM    716  CG2 THR A  87     -17.785   2.957  29.264  1.00124.75           C
ATOM    717  C   THR A  87     -18.279   0.198  29.942  1.00124.75           C
ATOM    718  O   THR A  87     -18.884  -0.494  30.759  1.00124.75           O
ATOM    719  N   GLY A  88     -18.742   0.366  28.690  1.00 89.98           N
ATOM    720  CA  GLY A  88     -19.961  -0.297  28.339  1.00 89.98           C
ATOM    721  C   GLY A  88     -20.541   0.383  27.147  1.00 89.98           C
ATOM    722  O   GLY A  88     -20.113   1.468  26.758  1.00 89.98           O
ATOM    723  N   ASP A  89     -21.563  -0.257  26.549  1.00224.23           N
ATOM    724  CA  ASP A  89     -22.223   0.268  25.391  1.00224.23           C
ATOM    725  CB  ASP A  89     -23.080   1.511  25.695  1.00224.23           C
ATOM    726  CG  ASP A  89     -23.905   1.842  24.458  1.00224.23           C
ATOM    727  OD1 ASP A  89     -23.706   1.168  23.412  1.00224.23           O
ATOM    728  OD2 ASP A  89     -24.744   2.778  24.543  1.00224.23           O
ATOM    729  C   ASP A  89     -21.190   0.638  24.376  1.00224.23           C
ATOM    730  O   ASP A  89     -21.243   1.725  23.802  1.00224.23           O
ATOM    731  N   PRO A  90     -20.252  -0.241  24.134  1.00100.36           N
ATOM    732  CA  PRO A  90     -19.207   0.041  23.190  1.00100.36           C
ATOM    733  CD  PRO A  90     -20.481  -1.672  24.262  1.00100.36           C
ATOM    734  CB  PRO A  90     -18.400  -1.247  23.091  1.00100.36           C
ATOM    735  CG  PRO A  90     -19.473  -2.329  23.303  1.00100.36           C
ATOM    736  C   PRO A  90     -19.869   0.332  21.885  1.00100.36           C
ATOM    737  O   PRO A  90     -20.915  -0.255  21.610  1.00100.36           O
ATOM    738  N   LYS A  91     -19.301   1.241  21.074  1.00199.79           N
ATOM    739  CA  LYS A  91     -19.917   1.514  19.813  1.00199.79           C
ATOM    740  CB  LYS A  91     -19.366   2.768  19.113  1.00199.79           C
ATOM    741  CG  LYS A  91     -19.683   4.068  19.854  1.00199.79           C
ATOM    742  CD  LYS A  91     -18.884   5.272  19.353  1.00199.79           C
ATOM    743  CE  LYS A  91     -17.407   5.234  19.747  1.00199.79           C
ATOM    744  NZ  LYS A  91     -17.270   5.368  21.215  1.00199.79           N
ATOM    745  C   LYS A  91     -19.627   0.343  18.939  1.00199.79           C
ATOM    746  O   LYS A  91     -18.503  -0.153  18.899  1.00199.79           O
ATOM    747  N   LYS A  92     -20.653  -0.150  18.224  1.00265.71           N
ATOM    748  CA  LYS A  92     -20.432  -1.271  17.366  1.00265.71           C
ATOM    749  CB  LYS A  92     -21.048  -2.579  17.892  1.00265.71           C
ATOM    750  CG  LYS A  92     -20.797  -3.781  16.978  1.00265.71           C
ATOM    751  CD  LYS A  92     -21.123  -5.127  17.632  1.00265.71           C
ATOM    752  CE  LYS A  92     -20.120  -5.541  18.712  1.00265.71           C
ATOM    753  NZ  LYS A  92     -20.507  -6.847  19.290  1.00265.71           N
ATOM    754  C   LYS A  92     -21.082  -0.968  16.059  1.00265.71           C
ATOM    755  O   LYS A  92     -22.054  -0.218  15.995  1.00265.71           O
ATOM    756  N   LYS A  93     -20.529  -1.533  14.971  1.00272.96           N
ATOM    757  CA  LYS A  93     -21.112  -1.326  13.682  1.00272.96           C
ATOM    758  CB  LYS A  93     -20.091  -0.973  12.587  1.00272.96           C
ATOM    759  CG  LYS A  93     -19.412   0.381  12.801  1.00272.96           C
ATOM    760  CD  LYS A  93     -20.387   1.560  12.811  1.00272.96           C
ATOM    761  CE  LYS A  93     -20.962   1.893  11.434  1.00272.96           C
ATOM    762  NZ  LYS A  93     -21.894   3.039  11.538  1.00272.96           N
ATOM    763  C   LYS A  93     -21.740  -2.623  13.304  1.00272.96           C
ATOM    764  O   LYS A  93     -21.208  -3.689  13.607  1.00272.96           O
ATOM    765  N   ARG A  94     -22.912  -2.566  12.646  1.00207.38           N
ATOM    766  CA  ARG A  94     -23.548  -3.793  12.275  1.00207.38           C
ATOM    767  CB  ARG A  94     -25.009  -3.625  11.821  1.00207.38           C
ATOM    768  CG  ARG A  94     -25.941  -3.150  12.939  1.00207.38           C
ATOM    769  CD  ARG A  94     -27.393  -2.984  12.491  1.00207.38           C
ATOM    770  NE  ARG A  94     -28.176  -2.526  13.674  1.00207.38           N
ATOM    771  CZ  ARG A  94     -28.744  -3.441  14.516  1.00207.38           C
ATOM    772  NH1 ARG A  94     -28.593  -4.774  14.270  1.00207.38           N
ATOM    773  NH2 ARG A  94     -29.459  -3.021  15.600  1.00207.38           N
ATOM    774  C   ARG A  94     -22.780  -4.358  11.129  1.00207.38           C
ATOM    775  O   ARG A  94     -22.409  -3.643  10.201  1.00207.38           O
ATOM    776  N   LYS A  95     -22.502  -5.673  11.184  1.00325.87           N
ATOM    777  CA  LYS A  95     -21.790  -6.305  10.117  1.00325.87           C
ATOM    778  CB  LYS A  95     -20.290  -6.512  10.413  1.00325.87           C
ATOM    779  CG  LYS A  95     -19.989  -7.334  11.671  1.00325.87           C
ATOM    780  CD  LYS A  95     -20.284  -8.831  11.544  1.00325.87           C
ATOM    781  CE  LYS A  95     -19.975  -9.628  12.814  1.00325.87           C
ATOM    782  NZ  LYS A  95     -20.982  -9.332  13.857  1.00325.87           N
ATOM    783  C   LYS A  95     -22.418  -7.638   9.902  1.00325.87           C
ATOM    784  O   LYS A  95     -22.991  -8.219  10.822  1.00325.87           O
ATOM    785  N   VAL A  96     -22.344  -8.152   8.660  1.00 83.95           N
ATOM    786  CA  VAL A  96     -22.903  -9.444   8.413  1.00 83.95           C
ATOM    787  CB  VAL A  96     -23.726  -9.513   7.160  1.00 83.95           C
ATOM    788  CG1 VAL A  96     -24.168 -10.971   6.946  1.00 83.95           C
ATOM    789  CG2 VAL A  96     -24.890  -8.517   7.284  1.00 83.95           C
ATOM    790  C   VAL A  96     -21.753 -10.375   8.238  1.00 83.95           C
ATOM    791  O   VAL A  96     -20.857 -10.129   7.433  1.00 83.95           O
ATOM    792  N   ALA A  97     -21.740 -11.472   9.016  1.00232.77           N
ATOM    793  CA  ALA A  97     -20.669 -12.412   8.894  1.00232.77           C
ATOM    794  CB  ALA A  97     -19.414 -12.026   9.696  1.00232.77           C
ATOM    795  C   ALA A  97     -21.159 -13.708   9.445  1.00232.77           C
ATOM    796  O   ALA A  97     -22.157 -13.769  10.161  1.00232.77           O
ATOM    797  N   PRO A  98     -20.479 -14.754   9.081  1.00 92.51           N
ATOM    798  CA  PRO A  98     -20.811 -16.050   9.596  1.00 92.51           C
ATOM    799  CD  PRO A  98     -19.850 -14.831   7.775  1.00 92.51           C
ATOM    800  CB  PRO A  98     -20.199 -17.066   8.626  1.00 92.51           C
ATOM    801  CG  PRO A  98     -19.246 -16.242   7.742  1.00 92.51           C
ATOM    802  C   PRO A  98     -20.277 -16.130  10.985  1.00 92.51           C
ATOM    803  O   PRO A  98     -19.385 -15.354  11.318  1.00 92.51           O
ATOM    804  N   PRO A  99     -20.797 -17.005  11.793  1.00157.18           N
ATOM    805  CA  PRO A  99     -20.281 -17.101  13.126  1.00157.18           C
ATOM    806  CD  PRO A  99     -22.218 -17.311  11.739  1.00157.18           C
ATOM    807  CB  PRO A  99     -21.319 -17.885  13.923  1.00157.18           C
ATOM    808  CG  PRO A  99     -22.638 -17.571  13.196  1.00157.18           C
ATOM    809  C   PRO A  99     -18.928 -17.725  13.091  1.00157.18           C
ATOM    810  O   PRO A  99     -18.666 -18.530  12.199  1.00157.18           O
ATOM    811  N   THR A 100     -18.050 -17.356  14.040  1.00195.76           N
ATOM    812  CA  THR A 100     -16.738 -17.926  14.064  1.00195.76           C
ATOM    813  CB  THR A 100     -15.658 -16.945  13.705  1.00195.76           C
ATOM    814  OG1 THR A 100     -15.889 -16.419  12.408  1.00195.76           O
ATOM    815  CG2 THR A 100     -14.299 -17.665  13.746  1.00195.76           C
ATOM    816  C   THR A 100     -16.489 -18.369  15.465  1.00195.76           C
ATOM    817  O   THR A 100     -17.118 -17.881  16.403  1.00195.76           O
ATOM    818  N   ASP A 101     -15.570 -19.335  15.640  1.00204.26           N
ATOM    819  CA  ASP A 101     -15.268 -19.792  16.961  1.00204.26           C
ATOM    820  CB  ASP A 101     -14.416 -21.075  16.983  1.00204.26           C
ATOM    821  CG  ASP A 101     -14.427 -21.652  18.393  1.00204.26           C
ATOM    822  OD1 ASP A 101     -15.206 -21.142  19.242  1.00204.26           O
ATOM    823  OD2 ASP A 101     -13.653 -22.615  18.639  1.00204.26           O
ATOM    824  C   ASP A 101     -14.474 -18.705  17.603  1.00204.26           C
ATOM    825  O   ASP A 101     -13.843 -17.900  16.919  1.00204.26           O
ATOM    826  N   VAL A 102     -14.503 -18.637  18.945  1.00108.98           N
ATOM    827  CA  VAL A 102     -13.759 -17.616  19.615  1.00108.98           C
ATOM    828  CB  VAL A 102     -14.536 -16.912  20.688  1.00108.98           C
ATOM    829  CG1 VAL A 102     -14.904 -17.935  21.776  1.00108.98           C
ATOM    830  CG2 VAL A 102     -13.696 -15.732  21.206  1.00108.98           C
ATOM    831  C   VAL A 102     -12.597 -18.279  20.271  1.00108.98           C
ATOM    832  O   VAL A 102     -12.721 -19.369  20.826  1.00108.98           O
ATOM    833  N   SER A 103     -11.419 -17.634  20.198  1.00141.57           N
ATOM    834  CA  SER A 103     -10.256 -18.201  20.808  1.00141.57           C
ATOM    835  CB  SER A 103      -9.174 -18.625  19.802  1.00141.57           C
ATOM    836  OG  SER A 103      -8.671 -17.486  19.117  1.00141.57           O
ATOM    837  C   SER A 103      -9.662 -17.145  21.676  1.00141.57           C
ATOM    838  O   SER A 103      -9.881 -15.953  21.465  1.00141.57           O
ATOM    839  N   LEU A 104      -8.904 -17.570  22.703  1.00225.94           N
ATOM    840  CA  LEU A 104      -8.291 -16.618  23.577  1.00225.94           C
ATOM    841  CB  LEU A 104      -7.742 -17.233  24.875  1.00225.94           C
ATOM    842  CG  LEU A 104      -8.834 -17.844  25.775  1.00225.94           C
ATOM    843  CD1 LEU A 104      -9.801 -16.767  26.292  1.00225.94           C
ATOM    844  CD2 LEU A 104      -9.553 -19.006  25.070  1.00225.94           C
ATOM    845  C   LEU A 104      -7.141 -16.026  22.836  1.00225.94           C
ATOM    846  O   LEU A 104      -6.511 -16.689  22.013  1.00225.94           O
ATOM    847  N   GLY A 105      -6.853 -14.738  23.097  1.00 86.61           N
ATOM    848  CA  GLY A 105      -5.757 -14.108  22.428  1.00 86.61           C
ATOM    849  C   GLY A 105      -4.514 -14.558  23.115  1.00 86.61           C
ATOM    850  O   GLY A 105      -4.564 -15.121  24.207  1.00 86.61           O
ATOM    851  N   ASP A 106      -3.352 -14.318  22.480  1.00195.73           N
ATOM    852  CA  ASP A 106      -2.122 -14.721  23.086  1.00195.73           C
ATOM    853  CB  ASP A 106      -1.030 -15.100  22.068  1.00195.73           C
ATOM    854  CG  ASP A 106       0.165 -15.662  22.828  1.00195.73           C
ATOM    855  OD1 ASP A 106       0.121 -15.665  24.089  1.00195.73           O
ATOM    856  OD2 ASP A 106       1.138 -16.095  22.156  1.00195.73           O
ATOM    857  C   ASP A 106      -1.619 -13.552  23.866  1.00195.73           C
ATOM    858  O   ASP A 106      -1.302 -12.504  23.306  1.00195.73           O
ATOM    859  N   GLU A 107      -1.557 -13.704  25.201  1.00256.77           N
ATOM    860  CA  GLU A 107      -1.077 -12.632  26.017  1.00256.77           C
ATOM    861  CB  GLU A 107      -2.081 -12.174  27.086  1.00256.77           C
ATOM    862  CG  GLU A 107      -1.568 -11.022  27.954  1.00256.77           C
ATOM    863  CD  GLU A 107      -2.655 -10.672  28.962  1.00256.77           C
ATOM    864  OE1 GLU A 107      -3.727 -11.332  28.935  1.00256.77           O
ATOM    865  OE2 GLU A 107      -2.425  -9.737  29.775  1.00256.77           O
ATOM    866  C   GLU A 107       0.128 -13.137  26.726  1.00256.77           C
ATOM    867  O   GLU A 107       0.233 -14.324  27.027  1.00256.77           O
ATOM    868  N   LEU A 108       1.092 -12.240  26.998  1.00 68.11           N
ATOM    869  CA  LEU A 108       2.268 -12.665  27.696  1.00 68.11           C
ATOM    870  CB  LEU A 108       3.279 -11.526  27.908  1.00 68.11           C
ATOM    871  CG  LEU A 108       3.857 -10.961  26.597  1.00 68.11           C
ATOM    872  CD1 LEU A 108       4.867  -9.837  26.874  1.00 68.11           C
ATOM    873  CD2 LEU A 108       4.439 -12.076  25.712  1.00 68.11           C
ATOM    874  C   LEU A 108       1.820 -13.130  29.037  1.00 68.11           C
ATOM    875  O   LEU A 108       2.233 -14.186  29.515  1.00 68.11           O
ATOM    876  N   HIS A 109       0.931 -12.348  29.671  1.00204.11           N
ATOM    877  CA  HIS A 109       0.427 -12.720  30.956  1.00204.11           C
ATOM    878  ND1 HIS A 109      -1.753 -12.552  33.522  1.00204.11           N
ATOM    879  CG  HIS A 109      -0.606 -11.903  33.124  1.00204.11           C
ATOM    880  CB  HIS A 109      -0.277 -11.570  31.700  1.00204.11           C
ATOM    881  NE2 HIS A 109      -0.578 -12.149  35.367  1.00204.11           N
ATOM    882  CD2 HIS A 109       0.101 -11.664  34.264  1.00204.11           C
ATOM    883  CE1 HIS A 109      -1.685 -12.672  34.872  1.00204.11           C
ATOM    884  C   HIS A 109      -0.570 -13.802  30.722  1.00204.11           C
ATOM    885  O   HIS A 109      -1.165 -13.889  29.648  1.00204.11           O
ATOM    886  N   LEU A 110      -0.763 -14.683  31.720  1.00209.82           N
ATOM    887  CA  LEU A 110      -1.693 -15.751  31.530  1.00209.82           C
ATOM    888  CB  LEU A 110      -1.694 -16.781  32.672  1.00209.82           C
ATOM    889  CG  LEU A 110      -0.358 -17.537  32.816  1.00209.82           C
ATOM    890  CD1 LEU A 110      -0.420 -18.558  33.965  1.00209.82           C
ATOM    891  CD2 LEU A 110       0.077 -18.167  31.482  1.00209.82           C
ATOM    892  C   LEU A 110      -3.054 -15.147  31.465  1.00209.82           C
ATOM    893  O   LEU A 110      -3.363 -14.198  32.185  1.00209.82           O
ATOM    894  N   ASP A 111      -3.904 -15.680  30.572  1.00210.42           N
ATOM    895  CA  ASP A 111      -5.228 -15.157  30.441  1.00210.42           C
ATOM    896  CB  ASP A 111      -5.937 -15.609  29.152  1.00210.42           C
ATOM    897  CG  ASP A 111      -7.160 -14.727  28.929  1.00210.42           C
ATOM    898  OD1 ASP A 111      -7.299 -13.705  29.653  1.00210.42           O
ATOM    899  OD2 ASP A 111      -7.971 -15.063  28.025  1.00210.42           O
ATOM    900  C   ASP A 111      -6.008 -15.680  31.600  1.00210.42           C
ATOM    901  O   ASP A 111      -5.604 -16.643  32.248  1.00210.42           O
ATOM    902  N   GLY A 112      -7.148 -15.034  31.903  1.00137.69           N
ATOM    903  CA  GLY A 112      -7.956 -15.486  32.994  1.00137.69           C
ATOM    904  C   GLY A 112      -9.362 -15.109  32.676  1.00137.69           C
ATOM    905  O   GLY A 112      -9.608 -14.206  31.877  1.00137.69           O
ATOM    906  N   GLU A 113     -10.327 -15.805  33.302  1.00261.82           N
ATOM    907  CA  GLU A 113     -11.701 -15.504  33.052  1.00261.82           C
ATOM    908  CB  GLU A 113     -12.519 -16.708  32.550  1.00261.82           C
ATOM    909  CG  GLU A 113     -12.116 -17.181  31.151  1.00261.82           C
ATOM    910  CD  GLU A 113     -10.818 -17.967  31.266  1.00261.82           C
ATOM    911  OE1 GLU A 113     -10.410 -18.273  32.418  1.00261.82           O
ATOM    912  OE2 GLU A 113     -10.219 -18.275  30.201  1.00261.82           O
ATOM    913  C   GLU A 113     -12.297 -15.077  34.349  1.00261.82           C
ATOM    914  O   GLU A 113     -11.849 -15.489  35.418  1.00261.82           O
ATOM    915  N   ASP A 114     -13.321 -14.206  34.282  1.00156.88           N
ATOM    916  CA  ASP A 114     -13.955 -13.760  35.482  1.00156.88           C
ATOM    917  CB  ASP A 114     -14.865 -12.536  35.283  1.00156.88           C
ATOM    918  CG  ASP A 114     -13.980 -11.338  34.968  1.00156.88           C
ATOM    919  OD1 ASP A 114     -12.735 -11.472  35.103  1.00156.88           O
ATOM    920  OD2 ASP A 114     -14.537 -10.276  34.583  1.00156.88           O
ATOM    921  C   ASP A 114     -14.806 -14.886  35.958  1.00156.88           C
ATOM    922  O   ASP A 114     -15.081 -15.827  35.215  1.00156.88           O
ATOM    923  N   VAL A 115     -15.235 -14.827  37.232  1.00 71.68           N
ATOM    924  CA  VAL A 115     -16.046 -15.885  37.746  1.00 71.68           C
ATOM    925  CB  VAL A 115     -15.726 -16.253  39.165  1.00 71.68           C
ATOM    926  CG1 VAL A 115     -16.735 -17.315  39.634  1.00 71.68           C
ATOM    927  CG2 VAL A 115     -14.259 -16.710  39.233  1.00 71.68           C
ATOM    928  C   VAL A 115     -17.460 -15.413  37.723  1.00 71.68           C
ATOM    929  O   VAL A 115     -17.760 -14.286  38.112  1.00 71.68           O
ATOM    930  N   ALA A 116     -18.368 -16.276  37.232  1.00240.45           N
ATOM    931  CA  ALA A 116     -19.754 -15.929  37.183  1.00240.45           C
ATOM    932  CB  ALA A 116     -20.270 -15.637  35.764  1.00240.45           C
ATOM    933  C   ALA A 116     -20.500 -17.116  37.687  1.00240.45           C
ATOM    934  O   ALA A 116     -20.013 -18.242  37.615  1.00240.45           O
ATOM    935  N   MET A 117     -21.707 -16.889  38.234  1.00270.14           N
ATOM    936  CA  MET A 117     -22.457 -18.003  38.723  1.00270.14           C
ATOM    937  CB  MET A 117     -23.691 -17.606  39.553  1.00270.14           C
ATOM    938  CG  MET A 117     -24.486 -18.804  40.076  1.00270.14           C
ATOM    939  SD  MET A 117     -25.954 -18.371  41.059  1.00270.14           S
ATOM    940  CE  MET A 117     -26.894 -17.700  39.658  1.00270.14           C
ATOM    941  C   MET A 117     -22.929 -18.759  37.530  1.00270.14           C
ATOM    942  O   MET A 117     -23.325 -18.170  36.524  1.00270.14           O
ATOM    943  N   ALA A 118     -22.873 -20.099  37.607  1.00235.26           N
ATOM    944  CA  ALA A 118     -23.299 -20.891  36.495  1.00235.26           C
ATOM    945  CB  ALA A 118     -22.877 -22.367  36.588  1.00235.26           C
ATOM    946  C   ALA A 118     -24.787 -20.846  36.452  1.00235.26           C
ATOM    947  O   ALA A 118     -25.445 -20.726  37.485  1.00235.26           O
ATOM    948  N   HIS A 119     -25.349 -20.927  35.233  1.00235.67           N
ATOM    949  CA  HIS A 119     -26.771 -20.932  35.065  1.00235.67           C
ATOM    950  ND1 HIS A 119     -27.566 -23.925  33.801  1.00235.67           N
ATOM    951  CG  HIS A 119     -27.013 -23.449  34.969  1.00235.67           C
ATOM    952  CB  HIS A 119     -27.444 -22.185  35.650  1.00235.67           C
ATOM    953  NE2 HIS A 119     -25.987 -25.375  34.392  1.00235.67           N
ATOM    954  CD2 HIS A 119     -26.050 -24.347  35.315  1.00235.67           C
ATOM    955  CE1 HIS A 119     -26.916 -25.077  33.501  1.00235.67           C
ATOM    956  C   HIS A 119     -27.328 -19.733  35.756  1.00235.67           C
ATOM    957  O   HIS A 119     -28.347 -19.818  36.437  1.00235.67           O
ATOM    958  N   ALA A 120     -26.670 -18.571  35.593  1.00208.42           N
ATOM    959  CA  ALA A 120     -27.177 -17.399  36.237  1.00208.42           C
ATOM    960  CB  ALA A 120     -26.279 -16.161  36.067  1.00208.42           C
ATOM    961  C   ALA A 120     -28.493 -17.099  35.608  1.00208.42           C
ATOM    962  O   ALA A 120     -28.683 -17.307  34.411  1.00208.42           O
ATOM    963  N   ASP A 121     -29.454 -16.618  36.418  1.00116.30           N
ATOM    964  CA  ASP A 121     -30.746 -16.319  35.883  1.00116.30           C
ATOM    965  CB  ASP A 121     -31.729 -15.809  36.950  1.00116.30           C
ATOM    966  CG  ASP A 121     -33.105 -15.676  36.312  1.00116.30           C
ATOM    967  OD1 ASP A 121     -33.214 -15.905  35.077  1.00116.30           O
ATOM    968  OD2 ASP A 121     -34.067 -15.340  37.052  1.00116.30           O
ATOM    969  C   ASP A 121     -30.559 -15.229  34.883  1.00116.30           C
ATOM    970  O   ASP A 121     -31.086 -15.291  33.774  1.00116.30           O
ATOM    971  N   ALA A 122     -29.773 -14.203  35.253  1.00239.64           N
ATOM    972  CA  ALA A 122     -29.549 -13.116  34.352  1.00239.64           C
ATOM    973  CB  ALA A 122     -30.472 -11.911  34.597  1.00239.64           C
ATOM    974  C   ALA A 122     -28.151 -12.647  34.572  1.00239.64           C
ATOM    975  O   ALA A 122     -27.546 -12.923  35.606  1.00239.64           O
ATOM    976  N   LEU A 123     -27.594 -11.939  33.575  1.00300.09           N
ATOM    977  CA  LEU A 123     -26.264 -11.432  33.717  1.00300.09           C
ATOM    978  CB  LEU A 123     -25.657 -10.910  32.404  1.00300.09           C
ATOM    979  CG  LEU A 123     -24.225 -10.368  32.560  1.00300.09           C
ATOM    980  CD1 LEU A 123     -23.249 -11.480  32.987  1.00300.09           C
ATOM    981  CD2 LEU A 123     -23.762  -9.629  31.295  1.00300.09           C
ATOM    982  C   LEU A 123     -26.350 -10.285  34.663  1.00300.09           C
ATOM    983  O   LEU A 123     -27.384  -9.626  34.766  1.00300.09           O
ATOM    984  N   ASP A 124     -25.255 -10.027  35.407  1.00185.46           N
ATOM    985  CA  ASP A 124     -25.290  -8.945  36.341  1.00185.46           C
ATOM    986  CB  ASP A 124     -24.021  -8.833  37.202  1.00185.46           C
ATOM    987  CG  ASP A 124     -23.976 -10.030  38.142  1.00185.46           C
ATOM    988  OD1 ASP A 124     -24.983 -10.786  38.184  1.00185.46           O
ATOM    989  OD2 ASP A 124     -22.936 -10.202  38.830  1.00185.46           O
ATOM    990  C   ASP A 124     -25.414  -7.691  35.548  1.00185.46           C
ATOM    991  O   ASP A 124     -24.868  -7.580  34.451  1.00185.46           O
ATOM    992  N   ASP A 125     -26.164  -6.713  36.085  1.00177.98           N
ATOM    993  CA  ASP A 125     -26.328  -5.475  35.389  1.00177.98           C
ATOM    994  CB  ASP A 125     -27.519  -4.639  35.885  1.00177.98           C
ATOM    995  CG  ASP A 125     -28.796  -5.359  35.476  1.00177.98           C
ATOM    996  OD1 ASP A 125     -28.693  -6.363  34.722  1.00177.98           O
ATOM    997  OD2 ASP A 125     -29.893  -4.913  35.909  1.00177.98           O
ATOM    998  C   ASP A 125     -25.087  -4.681  35.613  1.00177.98           C
ATOM    999  O   ASP A 125     -24.273  -5.010  36.474  1.00177.98           O
ATOM   1000  N   PHE A 126     -24.903  -3.614  34.816  1.00225.32           N
ATOM   1001  CA  PHE A 126     -23.734  -2.805  34.973  1.00225.32           C
ATOM   1002  CB  PHE A 126     -22.968  -2.570  33.661  1.00225.32           C
ATOM   1003  CG  PHE A 126     -22.452  -3.894  33.213  1.00225.32           C
ATOM   1004  CD1 PHE A 126     -23.255  -4.748  32.492  1.00225.32           C
ATOM   1005  CD2 PHE A 126     -21.166  -4.282  33.513  1.00225.32           C
ATOM   1006  CE1 PHE A 126     -22.783  -5.972  32.079  1.00225.32           C
ATOM   1007  CE2 PHE A 126     -20.689  -5.504  33.101  1.00225.32           C
ATOM   1008  CZ  PHE A 126     -21.496  -6.350  32.380  1.00225.32           C
ATOM   1009  C   PHE A 126     -24.192  -1.476  35.467  1.00225.32           C
ATOM   1010  O   PHE A 126     -25.297  -1.033  35.157  1.00225.32           O
ATOM   1011  N   ASP A 127     -23.349  -0.811  36.277  1.00228.65           N
ATOM   1012  CA  ASP A 127     -23.722   0.470  36.790  1.00228.65           C
ATOM   1013  CB  ASP A 127     -22.758   0.994  37.871  1.00228.65           C
ATOM   1014  CG  ASP A 127     -23.408   2.172  38.584  1.00228.65           C
ATOM   1015  OD1 ASP A 127     -24.602   2.457  38.300  1.00228.65           O
ATOM   1016  OD2 ASP A 127     -22.717   2.802  39.428  1.00228.65           O
ATOM   1017  C   ASP A 127     -23.679   1.414  35.635  1.00228.65           C
ATOM   1018  O   ASP A 127     -22.930   1.208  34.680  1.00228.65           O
ATOM   1019  N   LEU A 128     -24.509   2.471  35.682  1.00241.89           N
ATOM   1020  CA  LEU A 128     -24.524   3.419  34.611  1.00241.89           C
ATOM   1021  CB  LEU A 128     -25.732   4.372  34.648  1.00241.89           C
ATOM   1022  CG  LEU A 128     -27.084   3.656  34.472  1.00241.89           C
ATOM   1023  CD1 LEU A 128     -27.202   3.020  33.078  1.00241.89           C
ATOM   1024  CD2 LEU A 128     -27.345   2.655  35.610  1.00241.89           C
ATOM   1025  C   LEU A 128     -23.291   4.246  34.733  1.00241.89           C
ATOM   1026  O   LEU A 128     -22.780   4.461  35.830  1.00241.89           O
ATOM   1027  N   ASP A 129     -22.762   4.711  33.586  1.00241.83           N
ATOM   1028  CA  ASP A 129     -21.583   5.518  33.621  1.00241.83           C
ATOM   1029  CB  ASP A 129     -20.918   5.705  32.246  1.00241.83           C
ATOM   1030  CG  ASP A 129     -21.895   6.446  31.345  1.00241.83           C
ATOM   1031  OD1 ASP A 129     -23.107   6.103  31.371  1.00241.83           O
ATOM   1032  OD2 ASP A 129     -21.439   7.362  30.610  1.00241.83           O
ATOM   1033  C   ASP A 129     -21.981   6.863  34.122  1.00241.83           C
ATOM   1034  O   ASP A 129     -23.134   7.272  33.995  1.00241.83           O
ATOM   1035  N   MET A 130     -21.020   7.582  34.730  1.00291.68           N
ATOM   1036  CA  MET A 130     -21.310   8.884  35.249  1.00291.68           C
ATOM   1037  CB  MET A 130     -20.521   9.231  36.521  1.00291.68           C
ATOM   1038  CG  MET A 130     -20.869   8.347  37.720  1.00291.68           C
ATOM   1039  SD  MET A 130     -22.582   8.509  38.307  1.00291.68           S
ATOM   1040  CE  MET A 130     -22.377   7.364  39.702  1.00291.68           C
ATOM   1041  C   MET A 130     -20.936   9.882  34.205  1.00291.68           C
ATOM   1042  O   MET A 130     -20.065   9.634  33.373  1.00291.68           O
ATOM   1043  N   LEU A 131     -21.620  11.042  34.213  1.00256.35           N
ATOM   1044  CA  LEU A 131     -21.323  12.071  33.265  1.00256.35           C
ATOM   1045  CB  LEU A 131     -22.548  12.908  32.861  1.00256.35           C
ATOM   1046  CG  LEU A 131     -23.649  12.096  32.154  1.00256.35           C
ATOM   1047  CD1 LEU A 131     -23.161  11.552  30.803  1.00256.35           C
ATOM   1048  CD2 LEU A 131     -24.215  11.001  33.073  1.00256.35           C
ATOM   1049  C   LEU A 131     -20.362  12.994  33.934  1.00256.35           C
ATOM   1050  O   LEU A 131     -20.417  13.183  35.149  1.00256.35           O
ATOM   1051  N   GLY A 132     -19.433  13.584  33.158  1.00117.89           N
ATOM   1052  CA  GLY A 132     -18.501  14.474  33.779  1.00117.89           C
ATOM   1053  C   GLY A 132     -18.054  15.465  32.760  1.00117.89           C
ATOM   1054  O   GLY A 132     -18.094  15.211  31.558  1.00117.89           O
ATOM   1055  N   ASP A 133     -17.612  16.642  33.240  1.00 35.71           N
ATOM   1056  CA  ASP A 133     -17.130  17.672  32.371  1.00 35.71           C
ATOM   1057  CB  ASP A 133     -16.721  18.945  33.133  1.00 35.71           C
ATOM   1058  CG  ASP A 133     -17.979  19.587  33.698  1.00 35.71           C
ATOM   1059  OD1 ASP A 133     -19.063  19.416  33.080  1.00 35.71           O
ATOM   1060  OD2 ASP A 133     -17.869  20.255  34.761  1.00 35.71           O
ATOM   1061  C   ASP A 133     -15.900  17.145  31.715  1.00 35.71           C
ATOM   1062  O   ASP A 133     -15.691  17.323  30.516  1.00 35.71           O
ATOM   1063  N   GLY A 134     -15.059  16.453  32.505  1.00 52.70           N
ATOM   1064  CA  GLY A 134     -13.828  15.942  31.988  1.00 52.70           C
ATOM   1065  C   GLY A 134     -13.122  15.278  33.122  1.00 52.70           C
ATOM   1066  O   GLY A 134     -13.752  14.768  34.049  1.00 52.70           O
ATOM   1067  N   ASP A 135     -11.777  15.272  33.073  1.00146.24           N
ATOM   1068  CA  ASP A 135     -11.004  14.636  34.096  1.00146.24           C
ATOM   1069  CB  ASP A 135      -9.522  14.442  33.725  1.00146.24           C
ATOM   1070  CG  ASP A 135      -9.434  13.333  32.685  1.00146.24           C
ATOM   1071  OD1 ASP A 135     -10.167  12.319  32.835  1.00146.24           O
ATOM   1072  OD2 ASP A 135      -8.625  13.481  31.731  1.00146.24           O
ATOM   1073  C   ASP A 135     -11.071  15.478  35.329  1.00146.24           C
ATOM   1074  O   ASP A 135     -11.618  16.580  35.317  1.00146.24           O
ATOM   1075  N   SER A 136     -10.521  14.945  36.439  1.00148.41           N
ATOM   1076  CA  SER A 136     -10.556  15.581  37.725  1.00148.41           C
ATOM   1077  CB  SER A 136     -10.200  14.623  38.879  1.00148.41           C
ATOM   1078  OG  SER A 136     -11.162  13.583  38.969  1.00148.41           O
ATOM   1079  C   SER A 136      -9.583  16.718  37.744  1.00148.41           C
ATOM   1080  O   SER A 136      -8.890  17.004  36.768  1.00148.41           O
ATOM   1081  N   PRO A 137      -9.579  17.401  38.859  1.00 75.71           N
ATOM   1082  CA  PRO A 137      -8.701  18.524  39.079  1.00 75.71           C
ATOM   1083  CD  PRO A 137     -10.781  17.492  39.668  1.00 75.71           C
ATOM   1084  CB  PRO A 137      -9.325  19.342  40.212  1.00 75.71           C
ATOM   1085  CG  PRO A 137     -10.383  18.410  40.830  1.00 75.71           C
ATOM   1086  C   PRO A 137      -7.306  18.061  39.366  1.00 75.71           C
ATOM   1087  O   PRO A 137      -7.118  16.878  39.643  1.00 75.71           O
ATOM   1088  N   GLY A 138      -6.314  18.977  39.297  1.00 56.36           N
ATOM   1089  CA  GLY A 138      -4.934  18.626  39.489  1.00 56.36           C
ATOM   1090  C   GLY A 138      -4.730  18.136  40.886  1.00 56.36           C
ATOM   1091  O   GLY A 138      -5.190  18.716  41.870  1.00 56.36           O
ATOM   1092  N   PRO A 139      -4.046  17.035  40.954  1.00 88.06           N
ATOM   1093  CA  PRO A 139      -3.729  16.414  42.214  1.00 88.06           C
ATOM   1094  CD  PRO A 139      -4.175  16.058  39.882  1.00 88.06           C
ATOM   1095  CB  PRO A 139      -3.738  14.906  41.948  1.00 88.06           C
ATOM   1096  CG  PRO A 139      -3.522  14.785  40.434  1.00 88.06           C
ATOM   1097  C   PRO A 139      -2.390  16.844  42.720  1.00 88.06           C
ATOM   1098  O   PRO A 139      -1.704  17.615  42.049  1.00 88.06           O
ATOM   1099  N   GLY A 140      -2.021  16.350  43.920  1.00114.19           N
ATOM   1100  CA  GLY A 140      -0.677  16.442  44.424  1.00114.19           C
ATOM   1101  C   GLY A 140      -0.311  17.728  45.089  1.00114.19           C
ATOM   1102  O   GLY A 140      -1.090  18.349  45.811  1.00114.19           O
ATOM   1103  N   PHE A 141       0.949  18.118  44.813  1.00 91.40           N
ATOM   1104  CA  PHE A 141       1.723  19.186  45.387  1.00 91.40           C
ATOM   1105  CB  PHE A 141       2.969  19.572  44.550  1.00 91.40           C
ATOM   1106  CG  PHE A 141       3.985  18.493  44.587  1.00 91.40           C
ATOM   1107  CD1 PHE A 141       4.807  18.352  45.681  1.00 91.40           C
ATOM   1108  CD2 PHE A 141       4.151  17.635  43.528  1.00 91.40           C
ATOM   1109  CE1 PHE A 141       5.759  17.358  45.732  1.00 91.40           C
ATOM   1110  CE2 PHE A 141       5.102  16.637  43.562  1.00 91.40           C
ATOM   1111  CZ  PHE A 141       5.906  16.500  44.669  1.00 91.40           C
ATOM   1112  C   PHE A 141       0.964  20.465  45.513  1.00 91.40           C
ATOM   1113  O   PHE A 141      -0.044  20.702  44.849  1.00 91.40           O
ATOM   1114  N   THR A 142       1.449  21.302  46.451  1.00133.63           N
ATOM   1115  CA  THR A 142       0.981  22.641  46.614  1.00133.63           C
ATOM   1116  CB  THR A 142       0.829  23.100  48.044  1.00133.63           C
ATOM   1117  OG1 THR A 142       2.084  23.074  48.702  1.00133.63           O
ATOM   1118  CG2 THR A 142      -0.181  22.202  48.766  1.00133.63           C
ATOM   1119  C   THR A 142       2.090  23.445  46.015  1.00133.63           C
ATOM   1120  O   THR A 142       3.215  22.963  45.895  1.00133.63           O
ATOM   1121  N   PRO A 143       1.813  24.643  45.609  1.00 92.65           N
ATOM   1122  CA  PRO A 143       2.829  25.408  44.935  1.00 92.65           C
ATOM   1123  CD  PRO A 143       0.489  24.951  45.105  1.00 92.65           C
ATOM   1124  CB  PRO A 143       2.084  26.529  44.193  1.00 92.65           C
ATOM   1125  CG  PRO A 143       0.617  26.411  44.659  1.00 92.65           C
ATOM   1126  C   PRO A 143       3.965  25.869  45.798  1.00 92.65           C
ATOM   1127  O   PRO A 143       3.775  26.089  46.993  1.00 92.65           O
ATOM   1128  N   HIS A 144       5.166  25.991  45.194  1.00102.11           N
ATOM   1129  CA  HIS A 144       6.356  26.451  45.859  1.00102.11           C
ATOM   1130  ND1 HIS A 144       9.368  24.267  44.835  1.00102.11           N
ATOM   1131  CG  HIS A 144       8.286  24.814  45.488  1.00102.11           C
ATOM   1132  CB  HIS A 144       7.675  26.133  45.128  1.00102.11           C
ATOM   1133  NE2 HIS A 144       8.871  22.882  46.501  1.00102.11           N
ATOM   1134  CD2 HIS A 144       7.995  23.950  46.505  1.00102.11           C
ATOM   1135  CE1 HIS A 144       9.678  23.117  45.481  1.00102.11           C
ATOM   1136  C   HIS A 144       6.310  27.937  45.992  1.00102.11           C
ATOM   1137  O   HIS A 144       5.534  28.622  45.325  1.00102.11           O
ATOM   1138  N   ASP A 145       7.139  28.474  46.912  1.00155.14           N
ATOM   1139  CA  ASP A 145       7.154  29.890  47.097  1.00155.14           C
ATOM   1140  CB  ASP A 145       6.494  30.283  48.423  1.00155.14           C
ATOM   1141  CG  ASP A 145       6.332  31.780  48.421  1.00155.14           C
ATOM   1142  OD1 ASP A 145       5.463  32.304  47.676  1.00155.14           O
ATOM   1143  OD2 ASP A 145       7.108  32.429  49.170  1.00155.14           O
ATOM   1144  C   ASP A 145       8.567  30.337  47.141  1.00155.14           C
ATOM   1145  O   ASP A 145       9.017  30.937  48.116  1.00155.14           O
ATOM   1146  N   SER A 146       9.314  30.080  46.062  1.00136.84           N
ATOM   1147  CA  SER A 146      10.655  30.536  46.105  1.00136.84           C
ATOM   1148  CB  SER A 146      11.622  29.770  45.183  1.00136.84           C
ATOM   1149  OG  SER A 146      11.907  28.482  45.708  1.00136.84           O
ATOM   1150  C   SER A 146      10.597  31.942  45.611  1.00136.84           C
ATOM   1151  O   SER A 146       9.607  32.379  45.024  1.00136.84           O
ATOM   1152  N   ALA A 147      11.660  32.698  45.917  1.00 94.54           N
ATOM   1153  CA  ALA A 147      11.896  34.041  45.483  1.00 94.54           C
ATOM   1154  CB  ALA A 147      13.051  34.685  46.309  1.00 94.54           C
ATOM   1155  C   ALA A 147      12.283  33.901  44.023  1.00 94.54           C
ATOM   1156  O   ALA A 147      12.336  32.763  43.555  1.00 94.54           O
ATOM   1157  N   PRO A 148      12.524  34.936  43.235  1.00102.44           N
ATOM   1158  CA  PRO A 148      12.825  34.842  41.818  1.00102.44           C
ATOM   1159  CD  PRO A 148      12.909  36.247  43.748  1.00102.44           C
ATOM   1160  CB  PRO A 148      13.014  36.286  41.357  1.00102.44           C
ATOM   1161  CG  PRO A 148      13.608  36.977  42.587  1.00102.44           C
ATOM   1162  C   PRO A 148      14.082  34.058  41.522  1.00102.44           C
ATOM   1163  O   PRO A 148      14.710  33.537  42.446  1.00102.44           O
ATOM   1164  N   TYR A 149      14.393  33.892  40.209  1.00149.12           N
ATOM   1165  CA  TYR A 149      15.550  33.165  39.778  1.00149.12           C
ATOM   1166  CB  TYR A 149      15.488  32.893  38.251  1.00149.12           C
ATOM   1167  CG  TYR A 149      14.111  32.322  37.989  1.00149.12           C
ATOM   1168  CD1 TYR A 149      13.797  31.023  38.305  1.00149.12           C
ATOM   1169  CD2 TYR A 149      13.139  33.105  37.422  1.00149.12           C
ATOM   1170  CE1 TYR A 149      12.538  30.505  38.068  1.00149.12           C
ATOM   1171  CE2 TYR A 149      11.875  32.599  37.179  1.00149.12           C
ATOM   1172  CZ  TYR A 149      11.575  31.292  37.506  1.00149.12           C
ATOM   1173  OH  TYR A 149      10.298  30.727  37.271  1.00149.12           O
ATOM   1174  C   TYR A 149      16.776  33.947  40.147  1.00149.12           C
ATOM   1175  O   TYR A 149      17.637  33.438  40.857  1.00149.12           O
ATOM   1176  N   GLY A 150      16.879  35.217  39.695  1.00 50.05           N
ATOM   1177  CA  GLY A 150      17.928  36.139  40.065  1.00 50.05           C
ATOM   1178  C   GLY A 150      19.305  35.658  39.690  1.00 50.05           C
ATOM   1179  O   GLY A 150      20.279  35.940  40.407  1.00 50.05           O
ATOM   1180  N   ALA A 151      19.438  34.897  38.574  1.00 93.58           N
ATOM   1181  CA  ALA A 151      20.787  34.526  38.278  1.00 93.58           C
ATOM   1182  CB  ALA A 151      20.950  33.000  38.100  1.00 93.58           C
ATOM   1183  C   ALA A 151      21.163  35.217  37.012  1.00 93.58           C
ATOM   1184  O   ALA A 151      20.847  34.743  35.923  1.00 93.58           O
ATOM   1185  N   LEU A 152      21.658  36.462  37.153  1.00223.07           N
ATOM   1186  CA  LEU A 152      22.295  37.159  36.092  1.00223.07           C
ATOM   1187  CB  LEU A 152      22.161  38.690  36.192  1.00223.07           C
ATOM   1188  CG  LEU A 152      20.752  39.221  35.885  1.00223.07           C
ATOM   1189  CD1 LEU A 152      20.391  38.940  34.412  1.00223.07           C
ATOM   1190  CD2 LEU A 152      19.715  38.689  36.899  1.00223.07           C
ATOM   1191  C   LEU A 152      23.764  36.863  36.062  1.00223.07           C
ATOM   1192  O   LEU A 152      24.339  36.731  34.986  1.00223.07           O
ATOM   1193  N   ASP A 153      24.379  36.883  37.276  1.00104.57           N
ATOM   1194  CA  ASP A 153      25.788  36.851  37.609  1.00104.57           C
ATOM   1195  CB  ASP A 153      26.032  37.508  38.978  1.00104.57           C
ATOM   1196  CG  ASP A 153      25.689  38.964  38.726  1.00104.57           C
ATOM   1197  OD1 ASP A 153      25.947  39.417  37.582  1.00104.57           O
ATOM   1198  OD2 ASP A 153      25.141  39.631  39.646  1.00104.57           O
ATOM   1199  C   ASP A 153      26.548  35.548  37.569  1.00104.57           C
ATOM   1200  O   ASP A 153      27.651  35.514  37.032  1.00104.57           O
ATOM   1201  N   MET A 154      26.017  34.453  38.145  1.00 63.82           N
ATOM   1202  CA  MET A 154      26.715  33.191  38.251  1.00 63.82           C
ATOM   1203  CB  MET A 154      25.920  32.119  39.014  1.00 63.82           C
ATOM   1204  CG  MET A 154      25.723  32.410  40.502  1.00 63.82           C
ATOM   1205  SD  MET A 154      24.457  33.654  40.895  1.00 63.82           S
ATOM   1206  CE  MET A 154      23.035  32.561  40.590  1.00 63.82           C
ATOM   1207  C   MET A 154      26.898  32.654  36.886  1.00 63.82           C
ATOM   1208  O   MET A 154      27.874  31.966  36.583  1.00 63.82           O
ATOM   1209  N   ALA A 155      25.931  32.999  36.029  1.00 66.65           N
ATOM   1210  CA  ALA A 155      25.835  32.534  34.689  1.00 66.65           C
ATOM   1211  CB  ALA A 155      24.615  33.112  33.924  1.00 66.65           C
ATOM   1212  C   ALA A 155      27.060  32.956  33.966  1.00 66.65           C
ATOM   1213  O   ALA A 155      27.568  32.200  33.149  1.00 66.65           O
ATOM   1214  N   ASP A 156      27.560  34.170  34.229  1.00 69.48           N
ATOM   1215  CA  ASP A 156      28.695  34.716  33.528  1.00 69.48           C
ATOM   1216  CB  ASP A 156      28.997  36.154  33.994  1.00 69.48           C
ATOM   1217  CG  ASP A 156      27.825  37.073  33.647  1.00 69.48           C
ATOM   1218  OD1 ASP A 156      27.005  36.678  32.782  1.00 69.48           O
ATOM   1219  OD2 ASP A 156      27.741  38.183  34.246  1.00 69.48           O
ATOM   1220  C   ASP A 156      29.932  33.885  33.781  1.00 69.48           C
ATOM   1221  O   ASP A 156      30.709  33.592  32.870  1.00 69.48           O
ATOM   1222  N   PHE A 157      30.133  33.487  35.049  1.00 70.96           N
ATOM   1223  CA  PHE A 157      31.282  32.734  35.457  1.00 70.96           C
ATOM   1224  CB  PHE A 157      31.314  32.407  36.961  1.00 70.96           C
ATOM   1225  CG  PHE A 157      31.500  33.661  37.731  1.00 70.96           C
ATOM   1226  CD1 PHE A 157      30.442  34.488  38.035  1.00 70.96           C
ATOM   1227  CD2 PHE A 157      32.765  33.990  38.148  1.00 70.96           C
ATOM   1228  CE1 PHE A 157      30.656  35.637  38.760  1.00 70.96           C
ATOM   1229  CE2 PHE A 157      32.983  35.133  38.869  1.00 70.96           C
ATOM   1230  CZ  PHE A 157      31.926  35.954  39.174  1.00 70.96           C
ATOM   1231  C   PHE A 157      31.268  31.422  34.769  1.00 70.96           C
ATOM   1232  O   PHE A 157      32.311  30.945  34.334  1.00 70.96           O
ATOM   1233  N   GLU A 158      30.077  30.797  34.695  1.00116.00           N
ATOM   1234  CA  GLU A 158      29.944  29.482  34.152  1.00116.00           C
ATOM   1235  CB  GLU A 158      28.501  28.982  34.096  1.00116.00           C
ATOM   1236  CG  GLU A 158      27.740  29.062  35.409  1.00116.00           C
ATOM   1237  CD  GLU A 158      26.310  28.728  35.035  1.00116.00           C
ATOM   1238  OE1 GLU A 158      25.978  28.849  33.822  1.00116.00           O
ATOM   1239  OE2 GLU A 158      25.538  28.345  35.950  1.00116.00           O
ATOM   1240  C   GLU A 158      30.326  29.518  32.716  1.00116.00           C
ATOM   1241  O   GLU A 158      30.985  28.605  32.231  1.00116.00           O
ATOM   1242  N   PHE A 159      29.892  30.587  32.009  1.00276.50           N
ATOM   1243  CA  PHE A 159      30.139  30.716  30.596  1.00276.50           C
ATOM   1244  CB  PHE A 159      29.928  32.135  30.058  1.00276.50           C
ATOM   1245  CG  PHE A 159      28.553  32.447  29.653  1.00276.50           C
ATOM   1246  CD1 PHE A 159      28.218  32.141  28.366  1.00276.50           C
ATOM   1247  CD2 PHE A 159      27.638  33.054  30.473  1.00276.50           C
ATOM   1248  CE1 PHE A 159      26.988  32.388  27.835  1.00276.50           C
ATOM   1249  CE2 PHE A 159      26.386  33.310  29.952  1.00276.50           C
ATOM   1250  CZ  PHE A 159      26.056  32.979  28.648  1.00276.50           C
ATOM   1251  C   PHE A 159      31.582  30.721  30.388  1.00276.50           C
ATOM   1252  O   PHE A 159      32.096  30.055  29.487  1.00276.50           O
ATOM   1253  N   GLU A 160      32.273  31.534  31.173  1.00 95.24           N
ATOM   1254  CA  GLU A 160      33.666  31.721  30.925  1.00 95.24           C
ATOM   1255  CB  GLU A 160      34.297  32.650  31.968  1.00 95.24           C
ATOM   1256  CG  GLU A 160      33.736  34.071  31.987  1.00 95.24           C
ATOM   1257  CD  GLU A 160      34.319  34.777  33.207  1.00 95.24           C
ATOM   1258  OE1 GLU A 160      35.559  34.688  33.413  1.00 95.24           O
ATOM   1259  OE2 GLU A 160      33.525  35.409  33.959  1.00 95.24           O
ATOM   1260  C   GLU A 160      34.385  30.422  31.078  1.00 95.24           C
ATOM   1261  O   GLU A 160      35.295  30.110  30.305  1.00 95.24           O
ATOM   1262  N   GLN A 161      34.001  29.649  32.111  1.00153.55           N
ATOM   1263  CA  GLN A 161      34.736  28.454  32.378  1.00153.55           C
ATOM   1264  CB  GLN A 161      34.212  27.741  33.636  1.00153.55           C
ATOM   1265  CG  GLN A 161      35.191  26.715  34.197  1.00153.55           C
ATOM   1266  CD  GLN A 161      36.370  27.518  34.732  1.00153.55           C
ATOM   1267  OE1 GLN A 161      36.980  28.306  34.009  1.00153.55           O
ATOM   1268  NE2 GLN A 161      36.682  27.327  36.040  1.00153.55           N
ATOM   1269  C   GLN A 161      34.595  27.502  31.222  1.00153.55           C
ATOM   1270  O   GLN A 161      35.584  26.933  30.748  1.00153.55           O
ATOM   1271  N   MET A 162      33.346  27.317  30.745  1.00169.03           N
ATOM   1272  CA  MET A 162      33.054  26.421  29.659  1.00169.03           C
ATOM   1273  CB  MET A 162      31.544  26.159  29.506  1.00169.03           C
ATOM   1274  CG  MET A 162      30.742  27.379  29.044  1.00169.03           C
ATOM   1275  SD  MET A 162      28.973  27.316  29.457  1.00169.03           S
ATOM   1276  CE  MET A 162      28.737  25.717  28.647  1.00169.03           C
ATOM   1277  C   MET A 162      33.631  26.930  28.377  1.00169.03           C
ATOM   1278  O   MET A 162      34.113  26.167  27.530  1.00169.03           O
ATOM   1279  N   PHE A 163      33.577  28.273  28.264  1.00180.89           N
ATOM   1280  CA  PHE A 163      33.900  29.054  27.118  1.00180.89           C
ATOM   1281  CB  PHE A 163      33.678  30.567  27.307  1.00180.89           C
ATOM   1282  CG  PHE A 163      32.430  31.025  26.610  1.00180.89           C
ATOM   1283  CD1 PHE A 163      31.152  30.757  27.035  1.00180.89           C
ATOM   1284  CD2 PHE A 163      32.544  31.797  25.474  1.00180.89           C
ATOM   1285  CE1 PHE A 163      30.071  31.235  26.332  1.00180.89           C
ATOM   1286  CE2 PHE A 163      31.463  32.275  24.766  1.00180.89           C
ATOM   1287  CZ  PHE A 163      30.205  31.987  25.198  1.00180.89           C
ATOM   1288  C   PHE A 163      35.280  28.909  26.673  1.00180.89           C
ATOM   1289  O   PHE A 163      35.520  28.811  25.475  1.00180.89           O
ATOM   1290  N   THR A 164      36.253  28.901  27.580  1.00156.80           N
ATOM   1291  CA  THR A 164      37.505  28.961  26.926  1.00156.80           C
ATOM   1292  CB  THR A 164      38.171  30.300  27.070  1.00156.80           C
ATOM   1293  OG1 THR A 164      38.255  30.693  28.427  1.00156.80           O
ATOM   1294  CG2 THR A 164      37.336  31.320  26.285  1.00156.80           C
ATOM   1295  C   THR A 164      38.445  27.853  27.258  1.00156.80           C
ATOM   1296  O   THR A 164      38.675  27.501  28.408  1.00156.80           O
ATOM   1297  N   ASP A 165      39.061  27.338  26.168  1.00 97.85           N
ATOM   1298  CA  ASP A 165      40.046  26.295  26.113  1.00 97.85           C
ATOM   1299  CB  ASP A 165      41.473  26.791  26.416  1.00 97.85           C
ATOM   1300  CG  ASP A 165      41.591  27.435  27.792  1.00 97.85           C
ATOM   1301  OD1 ASP A 165      41.089  28.575  27.986  1.00 97.85           O
ATOM   1302  OD2 ASP A 165      42.215  26.790  28.674  1.00 97.85           O
ATOM   1303  C   ASP A 165      39.737  25.118  26.966  1.00 97.85           C
ATOM   1304  O   ASP A 165      40.304  24.957  28.040  1.00 97.85           O
ATOM   1305  N   ALA A 166      38.758  24.297  26.530  1.00 71.03           N
ATOM   1306  CA  ALA A 166      38.336  23.081  27.170  1.00 71.03           C
ATOM   1307  CB  ALA A 166      37.005  22.551  26.609  1.00 71.03           C
ATOM   1308  C   ALA A 166      39.311  21.948  27.055  1.00 71.03           C
ATOM   1309  O   ALA A 166      39.597  21.285  28.052  1.00 71.03           O
ATOM   1310  N   LEU A 167      39.869  21.717  25.849  1.00113.93           N
ATOM   1311  CA  LEU A 167      40.627  20.512  25.643  1.00113.93           C
ATOM   1312  CB  LEU A 167      41.137  20.395  24.188  1.00113.93           C
ATOM   1313  CG  LEU A 167      41.841  19.073  23.788  1.00113.93           C
ATOM   1314  CD1 LEU A 167      42.139  19.070  22.277  1.00113.93           C
ATOM   1315  CD2 LEU A 167      43.140  18.819  24.570  1.00113.93           C
ATOM   1316  C   LEU A 167      41.801  20.457  26.575  1.00113.93           C
ATOM   1317  O   LEU A 167      41.995  19.473  27.290  1.00113.93           O
ATOM   1318  N   GLY A 168      42.617  21.519  26.608  1.00 28.70           N
ATOM   1319  CA  GLY A 168      43.770  21.465  27.456  1.00 28.70           C
ATOM   1320  C   GLY A 168      43.905  22.809  28.080  1.00 28.70           C
ATOM   1321  O   GLY A 168      43.244  23.759  27.668  1.00 28.70           O
ATOM   1322  N   ILE A 169      44.782  22.933  29.096  1.00 96.13           N
ATOM   1323  CA  ILE A 169      44.918  24.216  29.719  1.00 96.13           C
ATOM   1324  CB  ILE A 169      45.443  24.179  31.134  1.00 96.13           C
ATOM   1325  CG1 ILE A 169      46.885  23.651  31.223  1.00 96.13           C
ATOM   1326  CG2 ILE A 169      44.446  23.358  31.965  1.00 96.13           C
ATOM   1327  CD1 ILE A 169      47.957  24.691  30.893  1.00 96.13           C
ATOM   1328  C   ILE A 169      45.831  25.040  28.874  1.00 96.13           C
ATOM   1329  O   ILE A 169      46.851  24.550  28.394  1.00 96.13           O
ATOM   1330  N   ASP A 170      45.448  26.306  28.607  1.00 71.42           N
ATOM   1331  CA  ASP A 170      46.287  27.150  27.806  1.00 71.42           C
ATOM   1332  CB  ASP A 170      45.925  27.101  26.310  1.00 71.42           C
ATOM   1333  CG  ASP A 170      47.058  27.736  25.516  1.00 71.42           C
ATOM   1334  OD1 ASP A 170      48.238  27.516  25.899  1.00 71.42           O
ATOM   1335  OD2 ASP A 170      46.765  28.437  24.511  1.00 71.42           O
ATOM   1336  C   ASP A 170      46.089  28.564  28.264  1.00 71.42           C
ATOM   1337  O   ASP A 170      45.130  29.222  27.866  1.00 71.42           O
ATOM   1338  N   GLU A 171      46.995  29.078  29.118  1.00 89.51           N
ATOM   1339  CA  GLU A 171      46.833  30.416  29.609  1.00 89.51           C
ATOM   1340  CB  GLU A 171      47.559  30.675  30.939  1.00 89.51           C
ATOM   1341  CG  GLU A 171      46.925  29.916  32.108  1.00 89.51           C
ATOM   1342  CD  GLU A 171      47.738  30.193  33.363  1.00 89.51           C
ATOM   1343  OE1 GLU A 171      48.035  31.387  33.631  1.00 89.51           O
ATOM   1344  OE2 GLU A 171      48.068  29.208  34.077  1.00 89.51           O
ATOM   1345  C   GLU A 171      47.337  31.375  28.579  1.00 89.51           C
ATOM   1346  O   GLU A 171      48.228  31.052  27.796  1.00 89.51           O
ATOM   1347  N   TYR A 172      46.755  32.593  28.556  1.00 68.60           N
ATOM   1348  CA  TYR A 172      47.124  33.585  27.589  1.00 68.60           C
ATOM   1349  CB  TYR A 172      45.901  34.037  26.761  1.00 68.60           C
ATOM   1350  CG  TYR A 172      46.293  34.927  25.629  1.00 68.60           C
ATOM   1351  CD1 TYR A 172      46.360  36.291  25.794  1.00 68.60           C
ATOM   1352  CD2 TYR A 172      46.572  34.399  24.388  1.00 68.60           C
ATOM   1353  CE1 TYR A 172      46.718  37.113  24.750  1.00 68.60           C
ATOM   1354  CE2 TYR A 172      46.929  35.215  23.340  1.00 68.60           C
ATOM   1355  CZ  TYR A 172      47.000  36.577  23.517  1.00 68.60           C
ATOM   1356  OH  TYR A 172      47.366  37.414  22.443  1.00 68.60           O
ATOM   1357  C   TYR A 172      47.649  34.750  28.362  1.00 68.60           C
ATOM   1358  O   TYR A 172      46.984  35.262  29.261  1.00 68.60           O
ATOM   1359  N   GLY A 173      48.882  35.182  28.039  1.00 78.19           N
ATOM   1360  CA  GLY A 173      49.492  36.268  28.750  1.00 78.19           C
ATOM   1361  C   GLY A 173      48.696  37.511  28.515  1.00 78.19           C
ATOM   1362  O   GLY A 173      48.437  38.281  29.439  1.00 78.19           O
ATOM   1363  N   GLY A 174      48.289  37.739  27.256  1.00 17.03           N
ATOM   1364  CA  GLY A 174      47.520  38.907  26.950  1.00 17.03           C
ATOM   1365  C   GLY A 174      46.163  38.752  27.629  1.00 17.03           C
ATOM   1366  O   GLY A 174      45.321  39.679  27.482  1.00 17.03           O
ATOM   1367  OXT GLY A 174      45.947  37.708  28.300  1.00 17.03           O
ENDMDL
MODEL        3
ATOM      1  N   PRO A   1     -16.593  32.529  18.785  1.00 31.34           N
ATOM      2  CA  PRO A   1     -15.148  32.383  18.464  1.00 31.34           C
ATOM      3  CD  PRO A   1     -17.414  31.955  17.664  1.00 31.34           C
ATOM      4  CB  PRO A   1     -15.075  31.529  17.200  1.00 31.34           C
ATOM      5  CG  PRO A   1     -16.426  31.744  16.509  1.00 31.34           C
ATOM      6  C   PRO A   1     -14.637  33.768  18.253  1.00 31.34           C
ATOM      7  O   PRO A   1     -15.420  34.642  17.888  1.00 31.34           O
ATOM      8  N   GLY A   2     -13.328  33.988  18.476  1.00 67.34           N
ATOM      9  CA  GLY A   2     -12.783  35.297  18.290  1.00 67.34           C
ATOM     10  C   GLY A   2     -12.551  35.466  16.828  1.00 67.34           C
ATOM     11  O   GLY A   2     -12.698  34.525  16.049  1.00 67.34           O
ATOM     12  N   GLU A   3     -12.174  36.690  16.418  1.00230.90           N
ATOM     13  CA  GLU A   3     -11.929  36.933  15.031  1.00230.90           C
ATOM     14  CB  GLU A   3     -11.757  38.421  14.677  1.00230.90           C
ATOM     15  CG  GLU A   3     -13.036  39.245  14.842  1.00230.90           C
ATOM     16  CD  GLU A   3     -13.227  39.543  16.323  1.00230.90           C
ATOM     17  OE1 GLU A   3     -12.307  39.213  17.118  1.00230.90           O
ATOM     18  OE2 GLU A   3     -14.296  40.107  16.678  1.00230.90           O
ATOM     19  C   GLU A   3     -10.659  36.235  14.684  1.00230.90           C
ATOM     20  O   GLU A   3      -9.770  36.086  15.520  1.00230.90           O
ATOM     21  N   LYS A   4     -10.562  35.762  13.428  1.00192.25           N
ATOM     22  CA  LYS A   4      -9.380  35.077  12.999  1.00192.25           C
ATOM     23  CB  LYS A   4      -9.664  33.902  12.047  1.00192.25           C
ATOM     24  CG  LYS A   4     -10.464  32.766  12.686  1.00192.25           C
ATOM     25  CD  LYS A   4     -11.039  31.782  11.664  1.00192.25           C
ATOM     26  CE  LYS A   4     -11.838  30.637  12.289  1.00192.25           C
ATOM     27  NZ  LYS A   4     -10.926  29.696  12.978  1.00192.25           N
ATOM     28  C   LYS A   4      -8.559  36.066  12.239  1.00192.25           C
ATOM     29  O   LYS A   4      -8.945  36.548  11.175  1.00192.25           O
ATOM     30  N   PRO A   5      -7.436  36.384  12.808  1.00 90.92           N
ATOM     31  CA  PRO A   5      -6.518  37.327  12.231  1.00 90.92           C
ATOM     32  CD  PRO A   5      -7.256  36.253  14.242  1.00 90.92           C
ATOM     33  CB  PRO A   5      -5.598  37.776  13.371  1.00 90.92           C
ATOM     34  CG  PRO A   5      -5.820  36.738  14.485  1.00 90.92           C
ATOM     35  C   PRO A   5      -5.774  36.815  11.039  1.00 90.92           C
ATOM     36  O   PRO A   5      -5.155  37.625  10.353  1.00 90.92           O
ATOM     37  N   TYR A   6      -5.777  35.498  10.764  1.00 58.84           N
ATOM     38  CA  TYR A   6      -4.967  35.077   9.657  1.00 58.84           C
ATOM     39  CB  TYR A   6      -3.952  33.986  10.036  1.00 58.84           C
ATOM     40  CG  TYR A   6      -3.005  34.614  11.001  1.00 58.84           C
ATOM     41  CD1 TYR A   6      -3.331  34.713  12.334  1.00 58.84           C
ATOM     42  CD2 TYR A   6      -1.795  35.109  10.572  1.00 58.84           C
ATOM     43  CE1 TYR A   6      -2.461  35.295  13.226  1.00 58.84           C
ATOM     44  CE2 TYR A   6      -0.922  35.693  11.460  1.00 58.84           C
ATOM     45  CZ  TYR A   6      -1.255  35.787  12.789  1.00 58.84           C
ATOM     46  OH  TYR A   6      -0.362  36.385  13.703  1.00 58.84           O
ATOM     47  C   TYR A   6      -5.830  34.553   8.555  1.00 58.84           C
ATOM     48  O   TYR A   6      -6.507  33.537   8.701  1.00 58.84           O
ATOM     49  N   ALA A   7      -5.797  35.237   7.393  1.00 35.80           N
ATOM     50  CA  ALA A   7      -6.590  34.827   6.269  1.00 35.80           C
ATOM     51  CB  ALA A   7      -7.378  35.976   5.613  1.00 35.80           C
ATOM     52  C   ALA A   7      -5.654  34.282   5.236  1.00 35.80           C
ATOM     53  O   ALA A   7      -4.514  34.723   5.123  1.00 35.80           O
ATOM     54  N   CYS A   8      -6.114  33.269   4.477  1.00 51.48           N
ATOM     55  CA  CYS A   8      -5.295  32.665   3.464  1.00 51.48           C
ATOM     56  CB  CYS A   8      -5.824  31.298   2.995  1.00 51.48           C
ATOM     57  SG  CYS A   8      -4.728  30.492   1.790  1.00 51.48           S
ATOM     58  C   CYS A   8      -5.240  33.585   2.280  1.00 51.48           C
ATOM     59  O   CYS A   8      -6.254  34.129   1.844  1.00 51.48           O
ATOM     60  N   PRO A   9      -4.046  33.781   1.780  1.00 80.63           N
ATOM     61  CA  PRO A   9      -3.794  34.628   0.642  1.00 80.63           C
ATOM     62  CD  PRO A   9      -2.852  33.559   2.576  1.00 80.63           C
ATOM     63  CB  PRO A   9      -2.290  34.919   0.660  1.00 80.63           C
ATOM     64  CG  PRO A   9      -1.697  33.863   1.611  1.00 80.63           C
ATOM     65  C   PRO A   9      -4.277  34.103  -0.677  1.00 80.63           C
ATOM     66  O   PRO A   9      -4.451  34.907  -1.591  1.00 80.63           O
ATOM     67  N   VAL A  10      -4.482  32.779  -0.823  1.00 50.74           N
ATOM     68  CA  VAL A  10      -4.908  32.270  -2.097  1.00 50.74           C
ATOM     69  CB  VAL A  10      -5.009  30.770  -2.122  1.00 50.74           C
ATOM     70  CG1 VAL A  10      -5.501  30.324  -3.508  1.00 50.74           C
ATOM     71  CG2 VAL A  10      -3.642  30.184  -1.732  1.00 50.74           C
ATOM     72  C   VAL A  10      -6.262  32.844  -2.368  1.00 50.74           C
ATOM     73  O   VAL A  10      -7.154  32.800  -1.524  1.00 50.74           O
ATOM     74  N   GLU A  11      -6.446  33.395  -3.582  1.00 65.87           N
ATOM     75  CA  GLU A  11      -7.671  34.058  -3.929  1.00 65.87           C
ATOM     76  CB  GLU A  11      -7.626  34.729  -5.315  1.00 65.87           C
ATOM     77  CG  GLU A  11      -7.293  33.773  -6.463  1.00 65.87           C
ATOM     78  CD  GLU A  11      -5.780  33.610  -6.511  1.00 65.87           C
ATOM     79  OE1 GLU A  11      -5.081  34.638  -6.719  1.00 65.87           O
ATOM     80  OE2 GLU A  11      -5.303  32.457  -6.338  1.00 65.87           O
ATOM     81  C   GLU A  11      -8.805  33.085  -3.925  1.00 65.87           C
ATOM     82  O   GLU A  11      -9.914  33.418  -3.513  1.00 65.87           O
ATOM     83  N   SER A  12      -8.556  31.851  -4.395  1.00 40.60           N
ATOM     84  CA  SER A  12      -9.598  30.871  -4.490  1.00 40.60           C
ATOM     85  CB  SER A  12      -9.148  29.596  -5.224  1.00 40.60           C
ATOM     86  OG  SER A  12      -8.122  28.942  -4.492  1.00 40.60           O
ATOM     87  C   SER A  12     -10.061  30.463  -3.120  1.00 40.60           C
ATOM     88  O   SER A  12     -11.210  30.038  -2.971  1.00 40.60           O
ATOM     89  N   CYS A  13      -9.196  30.580  -2.086  1.00 62.56           N
ATOM     90  CA  CYS A  13      -9.556  30.095  -0.778  1.00 62.56           C
ATOM     91  CB  CYS A  13      -8.431  29.288  -0.109  1.00 62.56           C
ATOM     92  SG  CYS A  13      -8.889  28.682   1.541  1.00 62.56           S
ATOM     93  C   CYS A  13      -9.905  31.228   0.157  1.00 62.56           C
ATOM     94  O   CYS A  13      -9.276  32.286   0.158  1.00 62.56           O
ATOM     95  N   ASP A  14     -11.014  31.022   0.901  1.00111.58           N
ATOM     96  CA  ASP A  14     -11.657  31.856   1.887  1.00111.58           C
ATOM     97  CB  ASP A  14     -13.176  31.646   1.878  1.00111.58           C
ATOM     98  CG  ASP A  14     -13.665  32.175   0.539  1.00111.58           C
ATOM     99  OD1 ASP A  14     -13.424  33.378   0.253  1.00111.58           O
ATOM    100  OD2 ASP A  14     -14.265  31.375  -0.228  1.00111.58           O
ATOM    101  C   ASP A  14     -11.195  31.734   3.319  1.00111.58           C
ATOM    102  O   ASP A  14     -11.570  32.582   4.126  1.00111.58           O
ATOM    103  N   ARG A  15     -10.455  30.670   3.699  1.00105.73           N
ATOM    104  CA  ARG A  15     -10.206  30.322   5.081  1.00105.73           C
ATOM    105  CB  ARG A  15      -9.469  28.980   5.228  1.00105.73           C
ATOM    106  CG  ARG A  15     -10.250  27.796   4.654  1.00105.73           C
ATOM    107  CD  ARG A  15     -11.561  27.516   5.390  1.00105.73           C
ATOM    108  NE  ARG A  15     -11.223  27.223   6.811  1.00105.73           N
ATOM    109  CZ  ARG A  15     -10.905  25.952   7.192  1.00105.73           C
ATOM    110  NH1 ARG A  15     -10.888  24.948   6.269  1.00105.73           N
ATOM    111  NH2 ARG A  15     -10.602  25.685   8.496  1.00105.73           N
ATOM    112  C   ARG A  15      -9.433  31.339   5.875  1.00105.73           C
ATOM    113  O   ARG A  15      -8.515  31.996   5.388  1.00105.73           O
ATOM    114  N   ARG A  16      -9.824  31.469   7.170  1.00 94.36           N
ATOM    115  CA  ARG A  16      -9.171  32.321   8.130  1.00 94.36           C
ATOM    116  CB  ARG A  16     -10.009  33.540   8.554  1.00 94.36           C
ATOM    117  CG  ARG A  16     -10.066  34.628   7.480  1.00 94.36           C
ATOM    118  CD  ARG A  16     -10.892  35.852   7.877  1.00 94.36           C
ATOM    119  NE  ARG A  16     -10.670  36.890   6.833  1.00 94.36           N
ATOM    120  CZ  ARG A  16     -11.387  36.858   5.672  1.00 94.36           C
ATOM    121  NH1 ARG A  16     -12.301  35.866   5.460  1.00 94.36           N
ATOM    122  NH2 ARG A  16     -11.185  37.813   4.718  1.00 94.36           N
ATOM    123  C   ARG A  16      -8.924  31.479   9.346  1.00 94.36           C
ATOM    124  O   ARG A  16      -9.678  30.544   9.618  1.00 94.36           O
ATOM    125  N   PHE A  17      -7.847  31.779  10.108  1.00 52.91           N
ATOM    126  CA  PHE A  17      -7.512  30.947  11.230  1.00 52.91           C
ATOM    127  CB  PHE A  17      -6.272  30.073  10.971  1.00 52.91           C
ATOM    128  CG  PHE A  17      -6.572  29.169   9.824  1.00 52.91           C
ATOM    129  CD1 PHE A  17      -7.229  27.976  10.018  1.00 52.91           C
ATOM    130  CD2 PHE A  17      -6.189  29.515   8.547  1.00 52.91           C
ATOM    131  CE1 PHE A  17      -7.500  27.144   8.957  1.00 52.91           C
ATOM    132  CE2 PHE A  17      -6.458  28.689   7.482  1.00 52.91           C
ATOM    133  CZ  PHE A  17      -7.114  27.499   7.687  1.00 52.91           C
ATOM    134  C   PHE A  17      -7.196  31.803  12.420  1.00 52.91           C
ATOM    135  O   PHE A  17      -6.795  32.958  12.291  1.00 52.91           O
ATOM    136  N   SER A  18      -7.420  31.235  13.624  1.00 37.52           N
ATOM    137  CA  SER A  18      -7.163  31.887  14.877  1.00 37.52           C
ATOM    138  CB  SER A  18      -7.779  31.142  16.073  1.00 37.52           C
ATOM    139  OG  SER A  18      -9.195  31.146  15.977  1.00 37.52           O
ATOM    140  C   SER A  18      -5.690  31.973  15.136  1.00 37.52           C
ATOM    141  O   SER A  18      -5.207  32.981  15.652  1.00 37.52           O
ATOM    142  N   ARG A  19      -4.933  30.916  14.778  1.00100.35           N
ATOM    143  CA  ARG A  19      -3.535  30.880  15.109  1.00100.35           C
ATOM    144  CB  ARG A  19      -3.147  29.630  15.912  1.00100.35           C
ATOM    145  CG  ARG A  19      -3.843  29.532  17.268  1.00100.35           C
ATOM    146  CD  ARG A  19      -3.579  28.206  17.984  1.00100.35           C
ATOM    147  NE  ARG A  19      -2.130  28.162  18.321  1.00100.35           N
ATOM    148  CZ  ARG A  19      -1.532  26.970  18.608  1.00100.35           C
ATOM    149  NH1 ARG A  19      -2.250  25.811  18.533  1.00100.35           N
ATOM    150  NH2 ARG A  19      -0.215  26.935  18.968  1.00100.35           N
ATOM    151  C   ARG A  19      -2.730  30.848  13.849  1.00100.35           C
ATOM    152  O   ARG A  19      -3.196  30.406  12.800  1.00100.35           O
ATOM    153  N   SER A  20      -1.479  31.341  13.941  1.00 80.95           N
ATOM    154  CA  SER A  20      -0.569  31.420  12.833  1.00 80.95           C
ATOM    155  CB  SER A  20       0.745  32.128  13.200  1.00 80.95           C
ATOM    156  OG  SER A  20       0.483  33.453  13.631  1.00 80.95           O
ATOM    157  C   SER A  20      -0.189  30.043  12.373  1.00 80.95           C
ATOM    158  O   SER A  20      -0.028  29.815  11.175  1.00 80.95           O
ATOM    159  N   ASP A  21      -0.048  29.084  13.310  1.00 66.06           N
ATOM    160  CA  ASP A  21       0.407  27.758  12.972  1.00 66.06           C
ATOM    161  CB  ASP A  21       0.599  26.833  14.192  1.00 66.06           C
ATOM    162  CG  ASP A  21      -0.735  26.610  14.889  1.00 66.06           C
ATOM    163  OD1 ASP A  21      -1.463  27.612  15.118  1.00 66.06           O
ATOM    164  OD2 ASP A  21      -1.047  25.429  15.198  1.00 66.06           O
ATOM    165  C   ASP A  21      -0.589  27.130  12.052  1.00 66.06           C
ATOM    166  O   ASP A  21      -0.231  26.380  11.139  1.00 66.06           O
ATOM    167  N   GLU A  22      -1.877  27.421  12.300  1.00 57.22           N
ATOM    168  CA  GLU A  22      -2.949  26.880  11.525  1.00 57.22           C
ATOM    169  CB  GLU A  22      -4.320  27.296  12.082  1.00 57.22           C
ATOM    170  CG  GLU A  22      -4.590  26.726  13.477  1.00 57.22           C
ATOM    171  CD  GLU A  22      -5.914  27.283  13.983  1.00 57.22           C
ATOM    172  OE1 GLU A  22      -6.041  28.535  14.053  1.00 57.22           O
ATOM    173  OE2 GLU A  22      -6.816  26.465  14.309  1.00 57.22           O
ATOM    174  C   GLU A  22      -2.829  27.386  10.124  1.00 57.22           C
ATOM    175  O   GLU A  22      -3.058  26.636   9.177  1.00 57.22           O
ATOM    176  N   LEU A  23      -2.465  28.674   9.965  1.00 65.98           N
ATOM    177  CA  LEU A  23      -2.342  29.289   8.674  1.00 65.98           C
ATOM    178  CB  LEU A  23      -2.008  30.787   8.740  1.00 65.98           C
ATOM    179  CG  LEU A  23      -1.885  31.433   7.344  1.00 65.98           C
ATOM    180  CD1 LEU A  23      -3.209  31.352   6.568  1.00 65.98           C
ATOM    181  CD2 LEU A  23      -1.333  32.866   7.432  1.00 65.98           C
ATOM    182  C   LEU A  23      -1.249  28.624   7.905  1.00 65.98           C
ATOM    183  O   LEU A  23      -1.407  28.394   6.711  1.00 65.98           O
ATOM    184  N   THR A  24      -0.112  28.306   8.555  1.00 60.04           N
ATOM    185  CA  THR A  24       1.005  27.700   7.879  1.00 60.04           C
ATOM    186  CB  THR A  24       2.197  27.526   8.776  1.00 60.04           C
ATOM    187  OG1 THR A  24       2.603  28.783   9.298  1.00 60.04           O
ATOM    188  CG2 THR A  24       3.339  26.904   7.958  1.00 60.04           C
ATOM    189  C   THR A  24       0.623  26.350   7.378  1.00 60.04           C
ATOM    190  O   THR A  24       0.985  25.992   6.263  1.00 60.04           O
ATOM    191  N   ARG A  25      -0.108  25.560   8.188  1.00153.62           N
ATOM    192  CA  ARG A  25      -0.475  24.226   7.781  1.00153.62           C
ATOM    193  CB  ARG A  25      -1.241  23.489   8.889  1.00153.62           C
ATOM    194  CG  ARG A  25      -1.514  22.015   8.594  1.00153.62           C
ATOM    195  CD  ARG A  25      -2.379  21.357   9.669  1.00153.62           C
ATOM    196  NE  ARG A  25      -1.706  21.599  10.977  1.00153.62           N
ATOM    197  CZ  ARG A  25      -2.380  21.381  12.144  1.00153.62           C
ATOM    198  NH1 ARG A  25      -3.663  20.918  12.115  1.00153.62           N
ATOM    199  NH2 ARG A  25      -1.767  21.624  13.339  1.00153.62           N
ATOM    200  C   ARG A  25      -1.366  24.282   6.582  1.00153.62           C
ATOM    201  O   ARG A  25      -1.256  23.476   5.657  1.00153.62           O
ATOM    202  N   HIS A  26      -2.299  25.242   6.577  1.00125.12           N
ATOM    203  CA  HIS A  26      -3.230  25.351   5.487  1.00125.12           C
ATOM    204  ND1 HIS A  26      -6.395  25.562   4.721  1.00125.12           N
ATOM    205  CG  HIS A  26      -5.368  26.476   4.758  1.00125.12           C
ATOM    206  CB  HIS A  26      -4.269  26.447   5.765  1.00125.12           C
ATOM    207  NE2 HIS A  26      -6.747  26.987   3.055  1.00125.12           N
ATOM    208  CD2 HIS A  26      -5.595  27.340   3.735  1.00125.12           C
ATOM    209  CE1 HIS A  26      -7.192  25.915   3.682  1.00125.12           C
ATOM    210  C   HIS A  26      -2.512  25.694   4.206  1.00125.12           C
ATOM    211  O   HIS A  26      -2.855  25.196   3.129  1.00125.12           O
ATOM    212  N   ILE A  27      -1.498  26.579   4.290  1.00 89.46           N
ATOM    213  CA  ILE A  27      -0.767  26.996   3.116  1.00 89.46           C
ATOM    214  CB  ILE A  27       0.258  28.054   3.395  1.00 89.46           C
ATOM    215  CG1 ILE A  27      -0.442  29.349   3.840  1.00 89.46           C
ATOM    216  CG2 ILE A  27       1.129  28.217   2.138  1.00 89.46           C
ATOM    217  CD1 ILE A  27       0.514  30.419   4.357  1.00 89.46           C
ATOM    218  C   ILE A  27      -0.077  25.812   2.530  1.00 89.46           C
ATOM    219  O   ILE A  27       0.005  25.701   1.306  1.00 89.46           O
ATOM    220  N   ARG A  28       0.473  24.921   3.385  1.00210.62           N
ATOM    221  CA  ARG A  28       1.169  23.772   2.887  1.00210.62           C
ATOM    222  CB  ARG A  28       1.898  22.895   3.924  1.00210.62           C
ATOM    223  CG  ARG A  28       1.013  22.135   4.903  1.00210.62           C
ATOM    224  CD  ARG A  28       1.796  21.081   5.691  1.00210.62           C
ATOM    225  NE  ARG A  28       2.216  21.700   6.978  1.00210.62           N
ATOM    226  CZ  ARG A  28       3.381  22.405   7.061  1.00210.62           C
ATOM    227  NH1 ARG A  28       4.172  22.555   5.959  1.00210.62           N
ATOM    228  NH2 ARG A  28       3.749  22.964   8.250  1.00210.62           N
ATOM    229  C   ARG A  28       0.186  22.906   2.153  1.00210.62           C
ATOM    230  O   ARG A  28       0.598  22.241   1.218  1.00210.62           O
ATOM    231  N   ILE A  29      -1.106  22.834   2.566  1.00211.28           N
ATOM    232  CA  ILE A  29      -2.097  22.005   1.906  1.00211.28           C
ATOM    233  CB  ILE A  29      -3.453  22.158   2.522  1.00211.28           C
ATOM    234  CG1 ILE A  29      -3.423  21.840   4.020  1.00211.28           C
ATOM    235  CG2 ILE A  29      -4.428  21.284   1.721  1.00211.28           C
ATOM    236  CD1 ILE A  29      -4.689  22.291   4.748  1.00211.28           C
ATOM    237  C   ILE A  29      -2.269  22.499   0.506  1.00211.28           C
ATOM    238  O   ILE A  29      -2.314  21.700  -0.432  1.00211.28           O
ATOM    239  N   HIS A  30      -2.361  23.841   0.347  1.00144.52           N
ATOM    240  CA  HIS A  30      -2.585  24.402  -0.946  1.00144.52           C
ATOM    241  ND1 HIS A  30      -5.089  26.420  -1.029  1.00144.52           N
ATOM    242  CG  HIS A  30      -3.863  26.528  -0.413  1.00144.52           C
ATOM    243  CB  HIS A  30      -2.609  25.938  -0.969  1.00144.52           C
ATOM    244  NE2 HIS A  30      -5.401  27.636   0.804  1.00144.52           N
ATOM    245  CD2 HIS A  30      -4.070  27.270   0.707  1.00144.52           C
ATOM    246  CE1 HIS A  30      -5.973  27.101  -0.259  1.00144.52           C
ATOM    247  C   HIS A  30      -1.425  24.001  -1.856  1.00144.52           C
ATOM    248  O   HIS A  30      -1.575  23.396  -2.926  1.00144.52           O
ATOM    249  N   THR A  31      -0.194  24.188  -1.358  1.00125.11           N
ATOM    250  CA  THR A  31       0.994  23.968  -2.133  1.00125.11           C
ATOM    251  CB  THR A  31       2.253  24.273  -1.373  1.00125.11           C
ATOM    252  OG1 THR A  31       2.366  23.434  -0.233  1.00125.11           O
ATOM    253  CG2 THR A  31       2.215  25.748  -0.941  1.00125.11           C
ATOM    254  C   THR A  31       1.002  22.522  -2.554  1.00125.11           C
ATOM    255  O   THR A  31       1.543  22.195  -3.616  1.00125.11           O
ATOM    256  N   GLY A  32       0.342  21.616  -1.788  1.00279.34           N
ATOM    257  CA  GLY A  32       0.407  20.260  -2.263  1.00279.34           C
ATOM    258  C   GLY A  32       1.734  19.725  -2.134  1.00279.34           C
ATOM    259  O   GLY A  32       1.933  18.765  -2.864  1.00279.34           O
ATOM    260  N   GLN A  33       2.639  20.496  -1.460  1.00130.72           N
ATOM    261  CA  GLN A  33       3.962  20.165  -0.982  1.00130.72           C
ATOM    262  CB  GLN A  33       4.783  21.416  -0.622  1.00130.72           C
ATOM    263  CG  GLN A  33       6.090  21.117   0.115  1.00130.72           C
ATOM    264  CD  GLN A  33       7.080  20.505  -0.866  1.00130.72           C
ATOM    265  OE1 GLN A  33       8.100  19.947  -0.464  1.00130.72           O
ATOM    266  NE2 GLN A  33       6.774  20.610  -2.187  1.00130.72           N
ATOM    267  C   GLN A  33       3.877  19.343   0.286  1.00130.72           C
ATOM    268  O   GLN A  33       3.044  19.598   1.158  1.00130.72           O
ATOM    269  N   LYS A  34       4.763  18.323   0.422  1.00 72.15           N
ATOM    270  CA  LYS A  34       4.800  17.498   1.604  1.00 72.15           C
ATOM    271  CB  LYS A  34       4.193  16.107   1.359  1.00 72.15           C
ATOM    272  CG  LYS A  34       2.708  16.163   0.989  1.00 72.15           C
ATOM    273  CD  LYS A  34       2.166  14.853   0.414  1.00 72.15           C
ATOM    274  CE  LYS A  34       0.685  14.919   0.037  1.00 72.15           C
ATOM    275  NZ  LYS A  34       0.244  13.618  -0.515  1.00 72.15           N
ATOM    276  C   LYS A  34       6.243  17.318   1.988  1.00 72.15           C
ATOM    277  O   LYS A  34       6.994  16.565   1.368  1.00 72.15           O
ATOM    278  N   PRO A  35       6.620  18.008   3.029  1.00 90.49           N
ATOM    279  CA  PRO A  35       7.989  18.024   3.492  1.00 90.49           C
ATOM    280  CD  PRO A  35       5.928  19.251   3.341  1.00 90.49           C
ATOM    281  CB  PRO A  35       8.082  19.208   4.453  1.00 90.49           C
ATOM    282  CG  PRO A  35       6.987  20.172   3.964  1.00 90.49           C
ATOM    283  C   PRO A  35       8.537  16.762   4.082  1.00 90.49           C
ATOM    284  O   PRO A  35       9.758  16.622   4.110  1.00 90.49           O
ATOM    285  N   PHE A  36       7.696  15.833   4.573  1.00 57.51           N
ATOM    286  CA  PHE A  36       8.285  14.707   5.244  1.00 57.51           C
ATOM    287  CB  PHE A  36       7.658  14.451   6.625  1.00 57.51           C
ATOM    288  CG  PHE A  36       7.916  15.667   7.446  1.00 57.51           C
ATOM    289  CD1 PHE A  36       9.092  15.811   8.145  1.00 57.51           C
ATOM    290  CD2 PHE A  36       6.977  16.671   7.507  1.00 57.51           C
ATOM    291  CE1 PHE A  36       9.327  16.939   8.896  1.00 57.51           C
ATOM    292  CE2 PHE A  36       7.206  17.801   8.256  1.00 57.51           C
ATOM    293  CZ  PHE A  36       8.381  17.934   8.956  1.00 57.51           C
ATOM    294  C   PHE A  36       8.083  13.471   4.421  1.00 57.51           C
ATOM    295  O   PHE A  36       6.993  13.234   3.903  1.00 57.51           O
ATOM    296  N   GLN A  37       9.141  12.642   4.274  1.00100.25           N
ATOM    297  CA  GLN A  37       8.976  11.442   3.504  1.00100.25           C
ATOM    298  CB  GLN A  37       9.836  11.365   2.233  1.00100.25           C
ATOM    299  CG  GLN A  37      11.339  11.267   2.483  1.00100.25           C
ATOM    300  CD  GLN A  37      12.022  11.188   1.126  1.00100.25           C
ATOM    301  OE1 GLN A  37      13.149  11.648   0.956  1.00100.25           O
ATOM    302  NE2 GLN A  37      11.311  10.604   0.121  1.00100.25           N
ATOM    303  C   GLN A  37       9.331  10.259   4.355  1.00100.25           C
ATOM    304  O   GLN A  37      10.225  10.316   5.196  1.00100.25           O
ATOM    305  N   CYS A  38       8.593   9.146   4.155  1.00 45.20           N
ATOM    306  CA  CYS A  38       8.823   7.948   4.904  1.00 45.20           C
ATOM    307  CB  CYS A  38       7.623   6.984   4.893  1.00 45.20           C
ATOM    308  SG  CYS A  38       7.912   5.469   5.853  1.00 45.20           S
ATOM    309  C   CYS A  38       9.999   7.236   4.320  1.00 45.20           C
ATOM    310  O   CYS A  38      10.113   7.074   3.112  1.00 45.20           O
ATOM    311  N   ARG A  39      10.910   6.780   5.194  1.00110.36           N
ATOM    312  CA  ARG A  39      12.076   6.094   4.727  1.00110.36           C
ATOM    313  CB  ARG A  39      13.086   5.791   5.852  1.00110.36           C
ATOM    314  CG  ARG A  39      12.531   4.925   6.985  1.00110.36           C
ATOM    315  CD  ARG A  39      13.551   4.636   8.089  1.00110.36           C
ATOM    316  NE  ARG A  39      12.876   3.792   9.114  1.00110.36           N
ATOM    317  CZ  ARG A  39      13.608   3.211  10.109  1.00110.36           C
ATOM    318  NH1 ARG A  39      14.957   3.406  10.166  1.00110.36           N
ATOM    319  NH2 ARG A  39      12.990   2.437  11.050  1.00110.36           N
ATOM    320  C   ARG A  39      11.674   4.797   4.087  1.00110.36           C
ATOM    321  O   ARG A  39      12.264   4.388   3.085  1.00110.36           O
ATOM    322  N   ILE A  40      10.683   4.092   4.672  1.00132.65           N
ATOM    323  CA  ILE A  40      10.333   2.787   4.177  1.00132.65           C
ATOM    324  CB  ILE A  40       9.364   2.101   5.099  1.00132.65           C
ATOM    325  CG1 ILE A  40       9.912   2.085   6.535  1.00132.65           C
ATOM    326  CG2 ILE A  40       9.067   0.705   4.527  1.00132.65           C
ATOM    327  CD1 ILE A  40      11.286   1.437   6.663  1.00132.65           C
ATOM    328  C   ILE A  40       9.650   2.826   2.834  1.00132.65           C
ATOM    329  O   ILE A  40      10.167   2.302   1.850  1.00132.65           O
ATOM    330  N   CYS A  41       8.454   3.453   2.785  1.00 79.07           N
ATOM    331  CA  CYS A  41       7.593   3.556   1.629  1.00 79.07           C
ATOM    332  CB  CYS A  41       6.119   3.793   2.003  1.00 79.07           C
ATOM    333  SG  CYS A  41       5.869   5.329   2.940  1.00 79.07           S
ATOM    334  C   CYS A  41       8.019   4.637   0.677  1.00 79.07           C
ATOM    335  O   CYS A  41       7.726   4.570  -0.517  1.00 79.07           O
ATOM    336  N   MET A  42       8.752   5.646   1.183  1.00 70.30           N
ATOM    337  CA  MET A  42       9.118   6.832   0.452  1.00 70.30           C
ATOM    338  CB  MET A  42       9.894   6.526  -0.838  1.00 70.30           C
ATOM    339  CG  MET A  42      11.228   5.825  -0.578  1.00 70.30           C
ATOM    340  SD  MET A  42      12.416   6.802   0.391  1.00 70.30           S
ATOM    341  CE  MET A  42      12.849   7.920  -0.972  1.00 70.30           C
ATOM    342  C   MET A  42       7.906   7.653   0.081  1.00 70.30           C
ATOM    343  O   MET A  42       7.994   8.539  -0.766  1.00 70.30           O
ATOM    344  N   ARG A  43       6.745   7.415   0.731  1.00 65.66           N
ATOM    345  CA  ARG A  43       5.586   8.237   0.483  1.00 65.66           C
ATOM    346  CB  ARG A  43       4.272   7.602   0.971  1.00 65.66           C
ATOM    347  CG  ARG A  43       3.031   8.457   0.708  1.00 65.66           C
ATOM    348  CD  ARG A  43       1.733   7.815   1.204  1.00 65.66           C
ATOM    349  NE  ARG A  43       0.616   8.749   0.890  1.00 65.66           N
ATOM    350  CZ  ARG A  43      -0.677   8.346   1.053  1.00 65.66           C
ATOM    351  NH1 ARG A  43      -0.949   7.087   1.507  1.00 65.66           N
ATOM    352  NH2 ARG A  43      -1.699   9.204   0.766  1.00 65.66           N
ATOM    353  C   ARG A  43       5.787   9.523   1.240  1.00 65.66           C
ATOM    354  O   ARG A  43       6.407   9.523   2.305  1.00 65.66           O
ATOM    355  N   ASN A  44       5.291  10.658   0.694  1.00 70.00           N
ATOM    356  CA  ASN A  44       5.490  11.932   1.333  1.00 70.00           C
ATOM    357  CB  ASN A  44       5.795  13.059   0.333  1.00 70.00           C
ATOM    358  CG  ASN A  44       7.144  12.745  -0.306  1.00 70.00           C
ATOM    359  OD1 ASN A  44       7.214  12.314  -1.455  1.00 70.00           O
ATOM    360  ND2 ASN A  44       8.246  12.960   0.459  1.00 70.00           N
ATOM    361  C   ASN A  44       4.266  12.311   2.118  1.00 70.00           C
ATOM    362  O   ASN A  44       3.157  11.875   1.807  1.00 70.00           O
ATOM    363  N   PHE A  45       4.450  13.143   3.170  1.00 58.08           N
ATOM    364  CA  PHE A  45       3.354  13.550   4.011  1.00 58.08           C
ATOM    365  CB  PHE A  45       3.331  12.835   5.376  1.00 58.08           C
ATOM    366  CG  PHE A  45       3.103  11.376   5.154  1.00 58.08           C
ATOM    367  CD1 PHE A  45       4.157  10.538   4.869  1.00 58.08           C
ATOM    368  CD2 PHE A  45       1.837  10.842   5.237  1.00 58.08           C
ATOM    369  CE1 PHE A  45       3.953   9.192   4.668  1.00 58.08           C
ATOM    370  CE2 PHE A  45       1.627   9.496   5.036  1.00 58.08           C
ATOM    371  CZ  PHE A  45       2.685   8.669   4.750  1.00 58.08           C
ATOM    372  C   PHE A  45       3.483  15.018   4.299  1.00 58.08           C
ATOM    373  O   PHE A  45       4.582  15.569   4.338  1.00 58.08           O
ATOM    374  N   SER A  46       2.329  15.690   4.482  1.00 59.88           N
ATOM    375  CA  SER A  46       2.263  17.095   4.771  1.00 59.88           C
ATOM    376  CB  SER A  46       0.847  17.670   4.586  1.00 59.88           C
ATOM    377  OG  SER A  46      -0.049  17.080   5.517  1.00 59.88           O
ATOM    378  C   SER A  46       2.673  17.368   6.187  1.00 59.88           C
ATOM    379  O   SER A  46       3.182  18.449   6.490  1.00 59.88           O
ATOM    380  N   ARG A  47       2.462  16.400   7.099  1.00135.98           N
ATOM    381  CA  ARG A  47       2.731  16.687   8.483  1.00135.98           C
ATOM    382  CB  ARG A  47       1.449  16.780   9.324  1.00135.98           C
ATOM    383  CG  ARG A  47       0.601  18.006   8.977  1.00135.98           C
ATOM    384  CD  ARG A  47      -0.835  17.931   9.499  1.00135.98           C
ATOM    385  NE  ARG A  47      -0.783  17.528  10.932  1.00135.98           N
ATOM    386  CZ  ARG A  47      -1.928  17.504  11.673  1.00135.98           C
ATOM    387  NH1 ARG A  47      -3.114  17.882  11.111  1.00135.98           N
ATOM    388  NH2 ARG A  47      -1.892  17.099  12.975  1.00135.98           N
ATOM    389  C   ARG A  47       3.615  15.651   9.104  1.00135.98           C
ATOM    390  O   ARG A  47       3.647  14.490   8.698  1.00135.98           O
ATOM    391  N   SER A  48       4.382  16.101  10.119  1.00 85.42           N
ATOM    392  CA  SER A  48       5.318  15.299  10.855  1.00 85.42           C
ATOM    393  CB  SER A  48       6.212  16.140  11.781  1.00 85.42           C
ATOM    394  OG  SER A  48       7.105  15.293  12.485  1.00 85.42           O
ATOM    395  C   SER A  48       4.629  14.280  11.723  1.00 85.42           C
ATOM    396  O   SER A  48       5.061  13.132  11.782  1.00 85.42           O
ATOM    397  N   ASP A  49       3.541  14.665  12.433  1.00 62.02           N
ATOM    398  CA  ASP A  49       2.878  13.755  13.337  1.00 62.02           C
ATOM    399  CB  ASP A  49       1.747  14.414  14.149  1.00 62.02           C
ATOM    400  CG  ASP A  49       0.661  14.909  13.205  1.00 62.02           C
ATOM    401  OD1 ASP A  49       1.007  15.346  12.075  1.00 62.02           O
ATOM    402  OD2 ASP A  49      -0.533  14.859  13.605  1.00 62.02           O
ATOM    403  C   ASP A  49       2.309  12.618  12.547  1.00 62.02           C
ATOM    404  O   ASP A  49       2.321  11.460  12.976  1.00 62.02           O
ATOM    405  N   HIS A  50       1.786  12.948  11.354  1.00 69.20           N
ATOM    406  CA  HIS A  50       1.211  11.967  10.495  1.00 69.20           C
ATOM    407  ND1 HIS A  50      -1.827  12.737  10.126  1.00 69.20           N
ATOM    408  CG  HIS A  50      -0.704  13.319   9.584  1.00 69.20           C
ATOM    409  CB  HIS A  50       0.540  12.557   9.244  1.00 69.20           C
ATOM    410  NE2 HIS A  50      -2.280  14.901   9.901  1.00 69.20           N
ATOM    411  CD2 HIS A  50      -0.998  14.641   9.454  1.00 69.20           C
ATOM    412  CE1 HIS A  50      -2.739  13.727  10.296  1.00 69.20           C
ATOM    413  C   HIS A  50       2.282  11.023  10.062  1.00 69.20           C
ATOM    414  O   HIS A  50       2.025   9.828   9.944  1.00 69.20           O
ATOM    415  N   LEU A  51       3.501  11.537   9.798  1.00 60.91           N
ATOM    416  CA  LEU A  51       4.601  10.726   9.354  1.00 60.91           C
ATOM    417  CB  LEU A  51       5.867  11.543   9.042  1.00 60.91           C
ATOM    418  CG  LEU A  51       7.049  10.670   8.579  1.00 60.91           C
ATOM    419  CD1 LEU A  51       6.720   9.944   7.261  1.00 60.91           C
ATOM    420  CD2 LEU A  51       8.350  11.484   8.500  1.00 60.91           C
ATOM    421  C   LEU A  51       4.958   9.745  10.432  1.00 60.91           C
ATOM    422  O   LEU A  51       5.237   8.587  10.138  1.00 60.91           O
ATOM    423  N   THR A  52       4.969  10.176  11.714  1.00134.47           N
ATOM    424  CA  THR A  52       5.340   9.285  12.783  1.00134.47           C
ATOM    425  CB  THR A  52       5.397   9.943  14.134  1.00134.47           C
ATOM    426  OG1 THR A  52       4.115  10.422  14.512  1.00134.47           O
ATOM    427  CG2 THR A  52       6.402  11.102  14.083  1.00134.47           C
ATOM    428  C   THR A  52       4.351   8.165  12.892  1.00134.47           C
ATOM    429  O   THR A  52       4.735   7.011  13.086  1.00134.47           O
ATOM    430  N   THR A  53       3.043   8.478  12.775  1.00 78.98           N
ATOM    431  CA  THR A  53       2.049   7.444  12.920  1.00 78.98           C
ATOM    432  CB  THR A  53       0.642   7.968  12.912  1.00 78.98           C
ATOM    433  OG1 THR A  53       0.345   8.591  11.671  1.00 78.98           O
ATOM    434  CG2 THR A  53       0.496   8.976  14.065  1.00 78.98           C
ATOM    435  C   THR A  53       2.187   6.428  11.823  1.00 78.98           C
ATOM    436  O   THR A  53       2.031   5.226  12.042  1.00 78.98           O
ATOM    437  N   HIS A  54       2.470   6.893  10.595  1.00110.69           N
ATOM    438  CA  HIS A  54       2.610   6.009   9.463  1.00110.69           C
ATOM    439  ND1 HIS A  54       1.993   5.356   6.318  1.00110.69           N
ATOM    440  CG  HIS A  54       3.019   6.014   6.956  1.00110.69           C
ATOM    441  CB  HIS A  54       2.857   6.832   8.191  1.00110.69           C
ATOM    442  NE2 HIS A  54       3.834   4.976   5.131  1.00110.69           N
ATOM    443  CD2 HIS A  54       4.136   5.771   6.221  1.00110.69           C
ATOM    444  CE1 HIS A  54       2.537   4.751   5.233  1.00110.69           C
ATOM    445  C   HIS A  54       3.782   5.076   9.661  1.00110.69           C
ATOM    446  O   HIS A  54       3.721   3.894   9.308  1.00110.69           O
ATOM    447  N   ILE A  55       4.901   5.583  10.215  1.00 70.62           N
ATOM    448  CA  ILE A  55       6.069   4.756  10.412  1.00 70.62           C
ATOM    449  CB  ILE A  55       7.247   5.510  10.957  1.00 70.62           C
ATOM    450  CG1 ILE A  55       7.693   6.591   9.958  1.00 70.62           C
ATOM    451  CG2 ILE A  55       8.351   4.490  11.285  1.00 70.62           C
ATOM    452  CD1 ILE A  55       8.694   7.586  10.543  1.00 70.62           C
ATOM    453  C   ILE A  55       5.740   3.656  11.370  1.00 70.62           C
ATOM    454  O   ILE A  55       6.206   2.529  11.199  1.00 70.62           O
ATOM    455  N   ARG A  56       4.958   3.969  12.423  1.00123.39           N
ATOM    456  CA  ARG A  56       4.589   2.992  13.414  1.00123.39           C
ATOM    457  CB  ARG A  56       3.753   3.569  14.567  1.00123.39           C
ATOM    458  CG  ARG A  56       4.563   4.478  15.489  1.00123.39           C
ATOM    459  CD  ARG A  56       3.795   4.923  16.733  1.00123.39           C
ATOM    460  NE  ARG A  56       4.703   5.797  17.522  1.00123.39           N
ATOM    461  CZ  ARG A  56       4.221   6.951  18.067  1.00123.39           C
ATOM    462  NH1 ARG A  56       2.903   7.278  17.917  1.00123.39           N
ATOM    463  NH2 ARG A  56       5.053   7.776  18.763  1.00123.39           N
ATOM    464  C   ARG A  56       3.770   1.909  12.756  1.00123.39           C
ATOM    465  O   ARG A  56       3.863   0.754  13.169  1.00123.39           O
ATOM    466  N   THR A  57       2.903   2.246  11.768  1.00108.35           N
ATOM    467  CA  THR A  57       2.095   1.238  11.118  1.00108.35           C
ATOM    468  CB  THR A  57       1.077   1.782  10.154  1.00108.35           C
ATOM    469  OG1 THR A  57       1.702   2.337   9.007  1.00108.35           O
ATOM    470  CG2 THR A  57       0.253   2.859  10.879  1.00108.35           C
ATOM    471  C   THR A  57       2.987   0.305  10.360  1.00108.35           C
ATOM    472  O   THR A  57       2.749  -0.902  10.306  1.00108.35           O
ATOM    473  N   HIS A  58       4.031   0.845   9.709  1.00105.30           N
ATOM    474  CA  HIS A  58       4.870  -0.047   8.984  1.00105.30           C
ATOM    475  ND1 HIS A  58       5.232   0.482   5.840  1.00105.30           N
ATOM    476  CG  HIS A  58       5.607   1.233   6.931  1.00105.30           C
ATOM    477  CB  HIS A  58       6.023   0.634   8.233  1.00105.30           C
ATOM    478  NE2 HIS A  58       5.131   2.609   5.213  1.00105.30           N
ATOM    479  CD2 HIS A  58       5.540   2.531   6.532  1.00105.30           C
ATOM    480  CE1 HIS A  58       4.956   1.356   4.841  1.00105.30           C
ATOM    481  C   HIS A  58       5.529  -1.023   9.923  1.00105.30           C
ATOM    482  O   HIS A  58       5.546  -2.222   9.646  1.00105.30           O
ATOM    483  N   THR A  59       6.116  -0.528  11.037  1.00 75.16           N
ATOM    484  CA  THR A  59       6.829  -1.333  11.999  1.00 75.16           C
ATOM    485  CB  THR A  59       7.589  -0.494  12.986  1.00 75.16           C
ATOM    486  OG1 THR A  59       6.698   0.321  13.732  1.00 75.16           O
ATOM    487  CG2 THR A  59       8.587   0.385  12.214  1.00 75.16           C
ATOM    488  C   THR A  59       5.959  -2.287  12.788  1.00 75.16           C
ATOM    489  O   THR A  59       6.292  -3.464  12.944  1.00 75.16           O
ATOM    490  N   GLY A  60       4.794  -1.827  13.282  1.00 35.14           N
ATOM    491  CA  GLY A  60       3.991  -2.669  14.127  1.00 35.14           C
ATOM    492  C   GLY A  60       4.196  -2.269  15.566  1.00 35.14           C
ATOM    493  O   GLY A  60       3.736  -2.952  16.477  1.00 35.14           O
ATOM    494  N   GLU A  61       4.911  -1.150  15.801  1.00 58.69           N
ATOM    495  CA  GLU A  61       5.175  -0.625  17.118  1.00 58.69           C
ATOM    496  CB  GLU A  61       6.191   0.530  17.071  1.00 58.69           C
ATOM    497  CG  GLU A  61       6.534   1.150  18.426  1.00 58.69           C
ATOM    498  CD  GLU A  61       7.543   2.262  18.170  1.00 58.69           C
ATOM    499  OE1 GLU A  61       8.568   1.981  17.493  1.00 58.69           O
ATOM    500  OE2 GLU A  61       7.300   3.408  18.635  1.00 58.69           O
ATOM    501  C   GLU A  61       3.903  -0.073  17.707  1.00 58.69           C
ATOM    502  O   GLU A  61       3.135   0.590  17.018  1.00 58.69           O
ATOM    503  N   LYS A  62       3.651  -0.342  19.014  1.00 62.87           N
ATOM    504  CA  LYS A  62       2.474   0.196  19.653  1.00 62.87           C
ATOM    505  CB  LYS A  62       1.327  -0.821  19.772  1.00 62.87           C
ATOM    506  CG  LYS A  62       0.748  -1.253  18.423  1.00 62.87           C
ATOM    507  CD  LYS A  62      -0.180  -2.465  18.522  1.00 62.87           C
ATOM    508  CE  LYS A  62      -0.774  -2.900  17.181  1.00 62.87           C
ATOM    509  NZ  LYS A  62      -1.650  -4.077  17.377  1.00 62.87           N
ATOM    510  C   LYS A  62       2.829   0.626  21.051  1.00 62.87           C
ATOM    511  O   LYS A  62       2.865  -0.176  21.982  1.00 62.87           O
ATOM    512  N   PRO A  63       3.088   1.896  21.197  1.00 82.19           N
ATOM    513  CA  PRO A  63       3.466   2.454  22.475  1.00 82.19           C
ATOM    514  CD  PRO A  63       3.706   2.614  20.094  1.00 82.19           C
ATOM    515  CB  PRO A  63       4.124   3.796  22.164  1.00 82.19           C
ATOM    516  CG  PRO A  63       4.667   3.624  20.737  1.00 82.19           C
ATOM    517  C   PRO A  63       2.389   2.590  23.514  1.00 82.19           C
ATOM    518  O   PRO A  63       2.739   2.756  24.681  1.00 82.19           O
ATOM    519  N   PHE A  64       1.091   2.554  23.151  1.00 61.55           N
ATOM    520  CA  PHE A  64       0.104   2.845  24.159  1.00 61.55           C
ATOM    521  CB  PHE A  64      -0.913   3.903  23.698  1.00 61.55           C
ATOM    522  CG  PHE A  64      -0.149   5.150  23.405  1.00 61.55           C
ATOM    523  CD1 PHE A  64       0.143   6.051  24.403  1.00 61.55           C
ATOM    524  CD2 PHE A  64       0.274   5.417  22.123  1.00 61.55           C
ATOM    525  CE1 PHE A  64       0.851   7.198  24.126  1.00 61.55           C
ATOM    526  CE2 PHE A  64       0.982   6.562  21.841  1.00 61.55           C
ATOM    527  CZ  PHE A  64       1.267   7.458  22.842  1.00 61.55           C
ATOM    528  C   PHE A  64      -0.674   1.609  24.496  1.00 61.55           C
ATOM    529  O   PHE A  64      -1.252   0.966  23.622  1.00 61.55           O
ATOM    530  N   ALA A  65      -0.741   1.268  25.802  1.00 32.23           N
ATOM    531  CA  ALA A  65      -1.440   0.082  26.215  1.00 32.23           C
ATOM    532  CB  ALA A  65      -0.568  -0.895  27.020  1.00 32.23           C
ATOM    533  C   ALA A  65      -2.594   0.467  27.087  1.00 32.23           C
ATOM    534  O   ALA A  65      -2.537   1.444  27.831  1.00 32.23           O
ATOM    535  N   CYS A  66      -3.697  -0.306  26.991  1.00 45.33           N
ATOM    536  CA  CYS A  66      -4.870  -0.043  27.778  1.00 45.33           C
ATOM    537  CB  CYS A  66      -6.128  -0.758  27.252  1.00 45.33           C
ATOM    538  SG  CYS A  66      -7.604  -0.415  28.257  1.00 45.33           S
ATOM    539  C   CYS A  66      -4.611  -0.527  29.169  1.00 45.33           C
ATOM    540  O   CYS A  66      -4.065  -1.607  29.377  1.00 45.33           O
ATOM    541  N   ASP A  67      -5.006   0.281  30.170  1.00 43.23           N
ATOM    542  CA  ASP A  67      -4.775  -0.093  31.531  1.00 43.23           C
ATOM    543  CB  ASP A  67      -5.197   1.001  32.526  1.00 43.23           C
ATOM    544  CG  ASP A  67      -4.232   2.172  32.393  1.00 43.23           C
ATOM    545  OD1 ASP A  67      -3.149   1.984  31.776  1.00 43.23           O
ATOM    546  OD2 ASP A  67      -4.563   3.271  32.914  1.00 43.23           O
ATOM    547  C   ASP A  67      -5.574  -1.320  31.860  1.00 43.23           C
ATOM    548  O   ASP A  67      -5.075  -2.231  32.518  1.00 43.23           O
ATOM    549  N   ILE A  68      -6.856  -1.363  31.438  1.00 73.57           N
ATOM    550  CA  ILE A  68      -7.679  -2.475  31.820  1.00 73.57           C
ATOM    551  CB  ILE A  68      -9.125  -2.213  31.505  1.00 73.57           C
ATOM    552  CG1 ILE A  68      -9.620  -0.995  32.303  1.00 73.57           C
ATOM    553  CG2 ILE A  68      -9.929  -3.497  31.767  1.00 73.57           C
ATOM    554  CD1 ILE A  68     -10.971  -0.459  31.832  1.00 73.57           C
ATOM    555  C   ILE A  68      -7.293  -3.759  31.135  1.00 73.57           C
ATOM    556  O   ILE A  68      -6.936  -4.731  31.799  1.00 73.57           O
ATOM    557  N   CYS A  69      -7.383  -3.798  29.786  1.00 73.07           N
ATOM    558  CA  CYS A  69      -7.082  -4.971  29.001  1.00 73.07           C
ATOM    559  CB  CYS A  69      -7.777  -4.962  27.629  1.00 73.07           C
ATOM    560  SG  CYS A  69      -7.338  -3.513  26.627  1.00 73.07           S
ATOM    561  C   CYS A  69      -5.613  -5.172  28.790  1.00 73.07           C
ATOM    562  O   CYS A  69      -5.121  -6.299  28.817  1.00 73.07           O
ATOM    563  N   GLY A  70      -4.862  -4.080  28.560  1.00 31.33           N
ATOM    564  CA  GLY A  70      -3.459  -4.220  28.294  1.00 31.33           C
ATOM    565  C   GLY A  70      -3.239  -4.291  26.810  1.00 31.33           C
ATOM    566  O   GLY A  70      -2.107  -4.460  26.361  1.00 31.33           O
ATOM    567  N   ARG A  71      -4.304  -4.160  25.989  1.00186.54           N
ATOM    568  CA  ARG A  71      -4.044  -4.243  24.580  1.00186.54           C
ATOM    569  CB  ARG A  71      -5.264  -4.476  23.671  1.00186.54           C
ATOM    570  CG  ARG A  71      -6.324  -3.381  23.667  1.00186.54           C
ATOM    571  CD  ARG A  71      -7.493  -3.709  22.731  1.00186.54           C
ATOM    572  NE  ARG A  71      -7.067  -3.440  21.324  1.00186.54           N
ATOM    573  CZ  ARG A  71      -6.392  -4.373  20.589  1.00186.54           C
ATOM    574  NH1 ARG A  71      -6.038  -5.570  21.140  1.00186.54           N
ATOM    575  NH2 ARG A  71      -6.069  -4.106  19.291  1.00186.54           N
ATOM    576  C   ARG A  71      -3.349  -2.992  24.154  1.00186.54           C
ATOM    577  O   ARG A  71      -3.592  -1.911  24.692  1.00186.54           O
ATOM    578  N   LYS A  72      -2.446  -3.125  23.161  1.00 49.76           N
ATOM    579  CA  LYS A  72      -1.638  -2.012  22.751  1.00 49.76           C
ATOM    580  CB  LYS A  72      -0.167  -2.388  22.504  1.00 49.76           C
ATOM    581  CG  LYS A  72       0.564  -2.835  23.771  1.00 49.76           C
ATOM    582  CD  LYS A  72       1.907  -3.516  23.499  1.00 49.76           C
ATOM    583  CE  LYS A  72       2.635  -3.958  24.771  1.00 49.76           C
ATOM    584  NZ  LYS A  72       3.920  -4.605  24.419  1.00 49.76           N
ATOM    585  C   LYS A  72      -2.169  -1.417  21.486  1.00 49.76           C
ATOM    586  O   LYS A  72      -2.844  -2.081  20.698  1.00 49.76           O
ATOM    587  N   PHE A  73      -1.873  -0.114  21.282  1.00 65.29           N
ATOM    588  CA  PHE A  73      -2.333   0.600  20.123  1.00 65.29           C
ATOM    589  CB  PHE A  73      -3.490   1.564  20.432  1.00 65.29           C
ATOM    590  CG  PHE A  73      -4.644   0.781  20.956  1.00 65.29           C
ATOM    591  CD1 PHE A  73      -5.545   0.191  20.100  1.00 65.29           C
ATOM    592  CD2 PHE A  73      -4.826   0.645  22.314  1.00 65.29           C
ATOM    593  CE1 PHE A  73      -6.608  -0.529  20.592  1.00 65.29           C
ATOM    594  CE2 PHE A  73      -5.886  -0.075  22.813  1.00 65.29           C
ATOM    595  CZ  PHE A  73      -6.782  -0.656  21.950  1.00 65.29           C
ATOM    596  C   PHE A  73      -1.216   1.464  19.624  1.00 65.29           C
ATOM    597  O   PHE A  73      -0.330   1.863  20.379  1.00 65.29           O
ATOM    598  N   ALA A  74      -1.227   1.734  18.304  1.00 50.37           N
ATOM    599  CA  ALA A  74      -0.271   2.577  17.646  1.00 50.37           C
ATOM    600  CB  ALA A  74      -0.401   2.546  16.114  1.00 50.37           C
ATOM    601  C   ALA A  74      -0.443   4.004  18.080  1.00 50.37           C
ATOM    602  O   ALA A  74       0.540   4.721  18.270  1.00 50.37           O
ATOM    603  N   ARG A  75      -1.703   4.470  18.228  1.00170.84           N
ATOM    604  CA  ARG A  75      -1.888   5.854  18.574  1.00170.84           C
ATOM    605  CB  ARG A  75      -2.590   6.713  17.506  1.00170.84           C
ATOM    606  CG  ARG A  75      -1.828   6.886  16.189  1.00170.84           C
ATOM    607  CD  ARG A  75      -2.085   5.772  15.176  1.00170.84           C
ATOM    608  NE  ARG A  75      -3.542   5.812  14.864  1.00170.84           N
ATOM    609  CZ  ARG A  75      -4.024   6.691  13.938  1.00170.84           C
ATOM    610  NH1 ARG A  75      -3.170   7.529  13.282  1.00170.84           N
ATOM    611  NH2 ARG A  75      -5.363   6.738  13.675  1.00170.84           N
ATOM    612  C   ARG A  75      -2.715   5.978  19.811  1.00170.84           C
ATOM    613  O   ARG A  75      -3.488   5.091  20.173  1.00170.84           O
ATOM    614  N   SER A  76      -2.542   7.126  20.494  1.00 76.10           N
ATOM    615  CA  SER A  76      -3.222   7.438  21.714  1.00 76.10           C
ATOM    616  CB  SER A  76      -2.720   8.738  22.358  1.00 76.10           C
ATOM    617  OG  SER A  76      -3.430   8.984  23.561  1.00 76.10           O
ATOM    618  C   SER A  76      -4.690   7.595  21.473  1.00 76.10           C
ATOM    619  O   SER A  76      -5.496   7.264  22.339  1.00 76.10           O
ATOM    620  N   ASP A  77      -5.085   8.101  20.289  1.00 60.74           N
ATOM    621  CA  ASP A  77      -6.486   8.322  20.035  1.00 60.74           C
ATOM    622  CB  ASP A  77      -6.786   8.987  18.673  1.00 60.74           C
ATOM    623  CG  ASP A  77      -6.350   8.080  17.527  1.00 60.74           C
ATOM    624  OD1 ASP A  77      -5.184   7.607  17.550  1.00 60.74           O
ATOM    625  OD2 ASP A  77      -7.182   7.847  16.609  1.00 60.74           O
ATOM    626  C   ASP A  77      -7.179   6.997  20.081  1.00 60.74           C
ATOM    627  O   ASP A  77      -8.285   6.883  20.614  1.00 60.74           O
ATOM    628  N   GLU A  78      -6.519   5.964  19.522  1.00 51.63           N
ATOM    629  CA  GLU A  78      -7.065   4.640  19.472  1.00 51.63           C
ATOM    630  CB  GLU A  78      -6.161   3.656  18.711  1.00 51.63           C
ATOM    631  CG  GLU A  78      -6.068   3.942  17.211  1.00 51.63           C
ATOM    632  CD  GLU A  78      -5.152   2.900  16.590  1.00 51.63           C
ATOM    633  OE1 GLU A  78      -3.979   2.799  17.047  1.00 51.63           O
ATOM    634  OE2 GLU A  78      -5.606   2.190  15.656  1.00 51.63           O
ATOM    635  C   GLU A  78      -7.210   4.121  20.859  1.00 51.63           C
ATOM    636  O   GLU A  78      -8.217   3.494  21.182  1.00 51.63           O
ATOM    637  N   ARG A  79      -6.197   4.378  21.710  1.00109.04           N
ATOM    638  CA  ARG A  79      -6.183   3.906  23.064  1.00109.04           C
ATOM    639  CB  ARG A  79      -4.907   4.300  23.818  1.00109.04           C
ATOM    640  CG  ARG A  79      -4.878   3.803  25.264  1.00109.04           C
ATOM    641  CD  ARG A  79      -3.893   4.579  26.137  1.00109.04           C
ATOM    642  NE  ARG A  79      -4.460   5.948  26.298  1.00109.04           N
ATOM    643  CZ  ARG A  79      -3.638   7.017  26.508  1.00109.04           C
ATOM    644  NH1 ARG A  79      -2.287   6.837  26.582  1.00109.04           N
ATOM    645  NH2 ARG A  79      -4.169   8.267  26.634  1.00109.04           N
ATOM    646  C   ARG A  79      -7.323   4.516  23.815  1.00109.04           C
ATOM    647  O   ARG A  79      -7.997   3.834  24.579  1.00109.04           O
ATOM    648  N   LYS A  80      -7.568   5.826  23.614  1.00 92.37           N
ATOM    649  CA  LYS A  80      -8.606   6.510  24.337  1.00 92.37           C
ATOM    650  CB  LYS A  80      -8.666   8.013  24.007  1.00 92.37           C
ATOM    651  CG  LYS A  80      -9.765   8.762  24.764  1.00 92.37           C
ATOM    652  CD  LYS A  80      -9.515   8.860  26.274  1.00 92.37           C
ATOM    653  CE  LYS A  80     -10.616   9.610  27.025  1.00 92.37           C
ATOM    654  NZ  LYS A  80     -10.303   9.650  28.470  1.00 92.37           N
ATOM    655  C   LYS A  80      -9.936   5.930  23.981  1.00 92.37           C
ATOM    656  O   LYS A  80     -10.781   5.725  24.855  1.00 92.37           O
ATOM    657  N   ARG A  81     -10.150   5.650  22.678  1.00 61.24           N
ATOM    658  CA  ARG A  81     -11.429   5.147  22.256  1.00 61.24           C
ATOM    659  CB  ARG A  81     -11.519   4.973  20.731  1.00 61.24           C
ATOM    660  CG  ARG A  81     -12.872   4.442  20.253  1.00 61.24           C
ATOM    661  CD  ARG A  81     -12.960   4.268  18.736  1.00 61.24           C
ATOM    662  NE  ARG A  81     -14.321   3.750  18.423  1.00 61.24           N
ATOM    663  CZ  ARG A  81     -14.550   2.404  18.392  1.00 61.24           C
ATOM    664  NH1 ARG A  81     -13.532   1.534  18.647  1.00 61.24           N
ATOM    665  NH2 ARG A  81     -15.798   1.932  18.102  1.00 61.24           N
ATOM    666  C   ARG A  81     -11.693   3.813  22.882  1.00 61.24           C
ATOM    667  O   ARG A  81     -12.812   3.529  23.315  1.00 61.24           O
ATOM    668  N   HIS A  82     -10.657   2.953  22.934  1.00 90.94           N
ATOM    669  CA  HIS A  82     -10.808   1.625  23.470  1.00 90.94           C
ATOM    670  ND1 HIS A  82     -10.358  -1.580  23.153  1.00 90.94           N
ATOM    671  CG  HIS A  82      -9.677  -0.592  23.828  1.00 90.94           C
ATOM    672  CB  HIS A  82      -9.519   0.805  23.328  1.00 90.94           C
ATOM    673  NE2 HIS A  82      -9.607  -2.491  25.035  1.00 90.94           N
ATOM    674  CD2 HIS A  82      -9.226  -1.163  24.975  1.00 90.94           C
ATOM    675  CE1 HIS A  82     -10.285  -2.695  23.922  1.00 90.94           C
ATOM    676  C   HIS A  82     -11.156   1.676  24.933  1.00 90.94           C
ATOM    677  O   HIS A  82     -11.999   0.920  25.422  1.00 90.94           O
ATOM    678  N   THR A  83     -10.500   2.580  25.681  1.00 61.65           N
ATOM    679  CA  THR A  83     -10.749   2.638  27.093  1.00 61.65           C
ATOM    680  CB  THR A  83      -9.901   3.665  27.788  1.00 61.65           C
ATOM    681  OG1 THR A  83      -8.524   3.387  27.575  1.00 61.65           O
ATOM    682  CG2 THR A  83     -10.219   3.625  29.293  1.00 61.65           C
ATOM    683  C   THR A  83     -12.184   3.001  27.340  1.00 61.65           C
ATOM    684  O   THR A  83     -12.828   2.430  28.221  1.00 61.65           O
ATOM    685  N   LYS A  84     -12.715   3.962  26.556  1.00 92.89           N
ATOM    686  CA  LYS A  84     -14.062   4.450  26.719  1.00 92.89           C
ATOM    687  CB  LYS A  84     -14.380   5.591  25.739  1.00 92.89           C
ATOM    688  CG  LYS A  84     -15.763   6.215  25.936  1.00 92.89           C
ATOM    689  CD  LYS A  84     -15.909   7.573  25.246  1.00 92.89           C
ATOM    690  CE  LYS A  84     -15.594   7.535  23.749  1.00 92.89           C
ATOM    691  NZ  LYS A  84     -15.719   8.890  23.171  1.00 92.89           N
ATOM    692  C   LYS A  84     -15.049   3.333  26.476  1.00 92.89           C
ATOM    693  O   LYS A  84     -16.060   3.233  27.172  1.00 92.89           O
ATOM    694  N   ILE A  85     -14.782   2.466  25.474  1.00137.20           N
ATOM    695  CA  ILE A  85     -15.661   1.377  25.132  1.00137.20           C
ATOM    696  CB  ILE A  85     -15.327   0.636  23.855  1.00137.20           C
ATOM    697  CG1 ILE A  85     -14.000  -0.136  23.900  1.00137.20           C
ATOM    698  CG2 ILE A  85     -15.379   1.677  22.724  1.00137.20           C
ATOM    699  CD1 ILE A  85     -14.024  -1.411  24.746  1.00137.20           C
ATOM    700  C   ILE A  85     -15.732   0.428  26.283  1.00137.20           C
ATOM    701  O   ILE A  85     -16.781  -0.167  26.527  1.00137.20           O
ATOM    702  N   HIS A  86     -14.614   0.255  27.016  1.00120.60           N
ATOM    703  CA  HIS A  86     -14.606  -0.692  28.084  1.00120.60           C
ATOM    704  ND1 HIS A  86     -12.073  -2.721  28.222  1.00120.60           N
ATOM    705  CG  HIS A  86     -12.151  -1.359  28.401  1.00120.60           C
ATOM    706  CB  HIS A  86     -13.346  -0.663  28.966  1.00120.60           C
ATOM    707  NE2 HIS A  86     -10.106  -1.884  27.617  1.00120.60           N
ATOM    708  CD2 HIS A  86     -10.942  -0.862  28.024  1.00120.60           C
ATOM    709  CE1 HIS A  86     -10.829  -2.982  27.749  1.00120.60           C
ATOM    710  C   HIS A  86     -15.718  -0.357  29.034  1.00120.60           C
ATOM    711  O   HIS A  86     -16.395  -1.275  29.451  1.00120.60           O
ATOM    712  N   THR A  87     -15.993   0.909  29.407  1.00115.84           N
ATOM    713  CA  THR A  87     -17.059   1.156  30.352  1.00115.84           C
ATOM    714  CB  THR A  87     -17.226   2.614  30.677  1.00115.84           C
ATOM    715  OG1 THR A  87     -18.193   2.779  31.703  1.00115.84           O
ATOM    716  CG2 THR A  87     -17.651   3.375  29.410  1.00115.84           C
ATOM    717  C   THR A  87     -18.347   0.649  29.784  1.00115.84           C
ATOM    718  O   THR A  87     -19.147   0.037  30.489  1.00115.84           O
ATOM    719  N   GLY A  88     -18.572   0.873  28.478  1.00 80.09           N
ATOM    720  CA  GLY A  88     -19.783   0.450  27.847  1.00 80.09           C
ATOM    721  C   GLY A  88     -20.578   1.682  27.586  1.00 80.09           C
ATOM    722  O   GLY A  88     -21.371   1.732  26.649  1.00 80.09           O
ATOM    723  N   ASP A  89     -20.365   2.725  28.410  1.00130.34           N
ATOM    724  CA  ASP A  89     -21.072   3.951  28.196  1.00130.34           C
ATOM    725  CB  ASP A  89     -21.601   4.592  29.489  1.00130.34           C
ATOM    726  CG  ASP A  89     -22.720   3.712  30.028  1.00130.34           C
ATOM    727  OD1 ASP A  89     -23.139   2.774  29.298  1.00130.34           O
ATOM    728  OD2 ASP A  89     -23.169   3.963  31.179  1.00130.34           O
ATOM    729  C   ASP A  89     -20.096   4.904  27.595  1.00130.34           C
ATOM    730  O   ASP A  89     -19.158   5.356  28.251  1.00130.34           O
ATOM    731  N   PRO A  90     -20.283   5.194  26.342  1.00 93.34           N
ATOM    732  CA  PRO A  90     -19.411   6.123  25.685  1.00 93.34           C
ATOM    733  CD  PRO A  90     -20.834   4.220  25.417  1.00 93.34           C
ATOM    734  CB  PRO A  90     -19.535   5.843  24.184  1.00 93.34           C
ATOM    735  CG  PRO A  90     -20.765   4.927  24.056  1.00 93.34           C
ATOM    736  C   PRO A  90     -19.782   7.510  26.080  1.00 93.34           C
ATOM    737  O   PRO A  90     -20.927   7.731  26.470  1.00 93.34           O
ATOM    738  N   LYS A  91     -18.828   8.455  26.003  1.00173.22           N
ATOM    739  CA  LYS A  91     -19.140   9.808  26.346  1.00173.22           C
ATOM    740  CB  LYS A  91     -18.112  10.461  27.285  1.00173.22           C
ATOM    741  CG  LYS A  91     -18.067   9.829  28.678  1.00173.22           C
ATOM    742  CD  LYS A  91     -16.850  10.250  29.503  1.00173.22           C
ATOM    743  CE  LYS A  91     -15.536   9.642  29.009  1.00173.22           C
ATOM    744  NZ  LYS A  91     -14.415  10.099  29.859  1.00173.22           N
ATOM    745  C   LYS A  91     -19.126  10.580  25.071  1.00173.22           C
ATOM    746  O   LYS A  91     -18.257  10.383  24.224  1.00173.22           O
ATOM    747  N   LYS A  92     -20.119  11.470  24.891  1.00330.22           N
ATOM    748  CA  LYS A  92     -20.156  12.243  23.690  1.00330.22           C
ATOM    749  CB  LYS A  92     -21.457  12.044  22.889  1.00330.22           C
ATOM    750  CG  LYS A  92     -21.357  12.368  21.394  1.00330.22           C
ATOM    751  CD  LYS A  92     -20.926  13.797  21.064  1.00330.22           C
ATOM    752  CE  LYS A  92     -19.477  13.902  20.582  1.00330.22           C
ATOM    753  NZ  LYS A  92     -19.142  15.313  20.286  1.00330.22           N
ATOM    754  C   LYS A  92     -20.097  13.671  24.122  1.00330.22           C
ATOM    755  O   LYS A  92     -20.642  14.033  25.164  1.00330.22           O
ATOM    756  N   LYS A  93     -19.412  14.521  23.338  1.00210.04           N
ATOM    757  CA  LYS A  93     -19.321  15.903  23.692  1.00210.04           C
ATOM    758  CB  LYS A  93     -18.291  16.687  22.862  1.00210.04           C
ATOM    759  CG  LYS A  93     -16.846  16.255  23.110  1.00210.04           C
ATOM    760  CD  LYS A  93     -15.856  16.802  22.078  1.00210.04           C
ATOM    761  CE  LYS A  93     -14.410  16.368  22.325  1.00210.04           C
ATOM    762  NZ  LYS A  93     -13.527  16.934  21.281  1.00210.04           N
ATOM    763  C   LYS A  93     -20.660  16.505  23.433  1.00210.04           C
ATOM    764  O   LYS A  93     -21.415  16.024  22.591  1.00210.04           O
ATOM    765  N   ARG A  94     -21.004  17.572  24.175  1.00296.59           N
ATOM    766  CA  ARG A  94     -22.286  18.167  23.958  1.00296.59           C
ATOM    767  CB  ARG A  94     -22.616  19.301  24.942  1.00296.59           C
ATOM    768  CG  ARG A  94     -23.986  19.939  24.705  1.00296.59           C
ATOM    769  CD  ARG A  94     -24.314  21.068  25.683  1.00296.59           C
ATOM    770  NE  ARG A  94     -23.398  22.203  25.374  1.00296.59           N
ATOM    771  CZ  ARG A  94     -23.624  23.433  25.924  1.00296.59           C
ATOM    772  NH1 ARG A  94     -24.690  23.624  26.753  1.00296.59           N
ATOM    773  NH2 ARG A  94     -22.783  24.469  25.644  1.00296.59           N
ATOM    774  C   ARG A  94     -22.265  18.744  22.583  1.00296.59           C
ATOM    775  O   ARG A  94     -21.294  19.388  22.184  1.00296.59           O
ATOM    776  N   LYS A  95     -23.339  18.496  21.816  1.00289.20           N
ATOM    777  CA  LYS A  95     -23.400  19.005  20.479  1.00289.20           C
ATOM    778  CB  LYS A  95     -23.108  17.941  19.408  1.00289.20           C
ATOM    779  CG  LYS A  95     -23.116  18.487  17.980  1.00289.20           C
ATOM    780  CD  LYS A  95     -21.968  19.454  17.686  1.00289.20           C
ATOM    781  CE  LYS A  95     -20.605  18.767  17.566  1.00289.20           C
ATOM    782  NZ  LYS A  95     -19.556  19.772  17.283  1.00289.20           N
ATOM    783  C   LYS A  95     -24.795  19.484  20.262  1.00289.20           C
ATOM    784  O   LYS A  95     -25.686  19.227  21.070  1.00289.20           O
ATOM    785  N   VAL A  96     -25.011  20.221  19.158  1.00137.95           N
ATOM    786  CA  VAL A  96     -26.329  20.692  18.864  1.00137.95           C
ATOM    787  CB  VAL A  96     -26.383  21.654  17.713  1.00137.95           C
ATOM    788  CG1 VAL A  96     -25.581  22.913  18.089  1.00137.95           C
ATOM    789  CG2 VAL A  96     -25.865  20.940  16.454  1.00137.95           C
ATOM    790  C   VAL A  96     -27.124  19.490  18.487  1.00137.95           C
ATOM    791  O   VAL A  96     -26.591  18.529  17.936  1.00137.95           O
ATOM    792  N   ALA A  97     -28.432  19.504  18.802  1.00191.93           N
ATOM    793  CA  ALA A  97     -29.233  18.362  18.491  1.00191.93           C
ATOM    794  CB  ALA A  97     -30.698  18.490  18.943  1.00191.93           C
ATOM    795  C   ALA A  97     -29.223  18.201  17.010  1.00191.93           C
ATOM    796  O   ALA A  97     -29.202  19.168  16.249  1.00191.93           O
ATOM    797  N   PRO A  98     -29.197  16.968  16.601  1.00 86.62           N
ATOM    798  CA  PRO A  98     -29.211  16.659  15.201  1.00 86.62           C
ATOM    799  CD  PRO A  98     -28.524  15.940  17.376  1.00 86.62           C
ATOM    800  CB  PRO A  98     -28.640  15.245  15.066  1.00 86.62           C
ATOM    801  CG  PRO A  98     -28.635  14.685  16.500  1.00 86.62           C
ATOM    802  C   PRO A  98     -30.600  16.804  14.683  1.00 86.62           C
ATOM    803  O   PRO A  98     -31.540  16.800  15.475  1.00 86.62           O
ATOM    804  N   PRO A  99     -30.737  16.952  13.399  1.00129.32           N
ATOM    805  CA  PRO A  99     -32.052  17.060  12.839  1.00129.32           C
ATOM    806  CD  PRO A  99     -29.759  17.718  12.643  1.00129.32           C
ATOM    807  CB  PRO A  99     -31.863  17.623  11.432  1.00129.32           C
ATOM    808  CG  PRO A  99     -30.559  18.433  11.542  1.00129.32           C
ATOM    809  C   PRO A  99     -32.695  15.717  12.876  1.00129.32           C
ATOM    810  O   PRO A  99     -31.983  14.719  12.962  1.00129.32           O
ATOM    811  N   THR A 100     -34.038  15.667  12.827  1.00 33.67           N
ATOM    812  CA  THR A 100     -34.702  14.402  12.871  1.00 33.67           C
ATOM    813  CB  THR A 100     -36.195  14.523  12.791  1.00 33.67           C
ATOM    814  OG1 THR A 100     -36.680  15.314  13.866  1.00 33.67           O
ATOM    815  CG2 THR A 100     -36.807  13.113  12.850  1.00 33.67           C
ATOM    816  C   THR A 100     -34.248  13.634  11.677  1.00 33.67           C
ATOM    817  O   THR A 100     -33.894  12.461  11.777  1.00 33.67           O
ATOM    818  N   ASP A 101     -34.227  14.297  10.507  1.00192.76           N
ATOM    819  CA  ASP A 101     -33.796  13.627   9.320  1.00192.76           C
ATOM    820  CB  ASP A 101     -34.018  14.459   8.043  1.00192.76           C
ATOM    821  CG  ASP A 101     -33.706  13.609   6.819  1.00192.76           C
ATOM    822  OD1 ASP A 101     -32.530  13.182   6.669  1.00192.76           O
ATOM    823  OD2 ASP A 101     -34.642  13.389   6.005  1.00192.76           O
ATOM    824  C   ASP A 101     -32.334  13.378   9.477  1.00192.76           C
ATOM    825  O   ASP A 101     -31.610  14.202  10.033  1.00192.76           O
ATOM    826  N   VAL A 102     -31.865  12.209   9.006  1.00 49.63           N
ATOM    827  CA  VAL A 102     -30.473  11.905   9.118  1.00 49.63           C
ATOM    828  CB  VAL A 102     -30.196  10.564   9.733  1.00 49.63           C
ATOM    829  CG1 VAL A 102     -28.680  10.307   9.692  1.00 49.63           C
ATOM    830  CG2 VAL A 102     -30.798  10.541  11.147  1.00 49.63           C
ATOM    831  C   VAL A 102     -29.927  11.874   7.732  1.00 49.63           C
ATOM    832  O   VAL A 102     -30.604  11.466   6.790  1.00 49.63           O
ATOM    833  N   SER A 103     -28.672  12.336   7.572  1.00147.24           N
ATOM    834  CA  SER A 103     -28.076  12.336   6.270  1.00147.24           C
ATOM    835  CB  SER A 103     -26.807  13.197   6.170  1.00147.24           C
ATOM    836  OG  SER A 103     -26.283  13.148   4.851  1.00147.24           O
ATOM    837  C   SER A 103     -27.691  10.928   5.961  1.00147.24           C
ATOM    838  O   SER A 103     -27.558  10.097   6.858  1.00147.24           O
ATOM    839  N   LEU A 104     -27.532  10.624   4.658  1.00181.61           N
ATOM    840  CA  LEU A 104     -27.155   9.297   4.280  1.00181.61           C
ATOM    841  CB  LEU A 104     -27.353   9.006   2.784  1.00181.61           C
ATOM    842  CG  LEU A 104     -28.827   9.059   2.334  1.00181.61           C
ATOM    843  CD1 LEU A 104     -28.965   8.758   0.833  1.00181.61           C
ATOM    844  CD2 LEU A 104     -29.713   8.162   3.217  1.00181.61           C
ATOM    845  C   LEU A 104     -25.703   9.156   4.580  1.00181.61           C
ATOM    846  O   LEU A 104     -24.951  10.129   4.547  1.00181.61           O
ATOM    847  N   GLY A 105     -25.274   7.923   4.906  1.00 89.74           N
ATOM    848  CA  GLY A 105     -23.892   7.708   5.202  1.00 89.74           C
ATOM    849  C   GLY A 105     -23.173   7.673   3.897  1.00 89.74           C
ATOM    850  O   GLY A 105     -23.791   7.576   2.838  1.00 89.74           O
ATOM    851  N   ASP A 106     -21.832   7.750   3.943  1.00211.78           N
ATOM    852  CA  ASP A 106     -21.078   7.723   2.727  1.00211.78           C
ATOM    853  CB  ASP A 106     -19.584   8.036   2.928  1.00211.78           C
ATOM    854  CG  ASP A 106     -18.942   8.284   1.570  1.00211.78           C
ATOM    855  OD1 ASP A 106     -19.686   8.309   0.553  1.00211.78           O
ATOM    856  OD2 ASP A 106     -17.695   8.456   1.533  1.00211.78           O
ATOM    857  C   ASP A 106     -21.190   6.338   2.187  1.00211.78           C
ATOM    858  O   ASP A 106     -21.270   5.371   2.943  1.00211.78           O
ATOM    859  N   GLU A 107     -21.224   6.210   0.848  1.00251.09           N
ATOM    860  CA  GLU A 107     -21.323   4.913   0.254  1.00251.09           C
ATOM    861  CB  GLU A 107     -21.725   4.938  -1.231  1.00251.09           C
ATOM    862  CG  GLU A 107     -23.153   5.431  -1.474  1.00251.09           C
ATOM    863  CD  GLU A 107     -23.157   6.950  -1.384  1.00251.09           C
ATOM    864  OE1 GLU A 107     -22.052   7.540  -1.255  1.00251.09           O
ATOM    865  OE2 GLU A 107     -24.268   7.541  -1.448  1.00251.09           O
ATOM    866  C   GLU A 107     -19.974   4.288   0.345  1.00251.09           C
ATOM    867  O   GLU A 107     -18.955   4.979   0.354  1.00251.09           O
ATOM    868  N   LEU A 108     -19.937   2.948   0.440  1.00224.19           N
ATOM    869  CA  LEU A 108     -18.678   2.275   0.516  1.00224.19           C
ATOM    870  CB  LEU A 108     -18.791   0.797   0.925  1.00224.19           C
ATOM    871  CG  LEU A 108     -19.348   0.596   2.346  1.00224.19           C
ATOM    872  CD1 LEU A 108     -20.793   1.109   2.454  1.00224.19           C
ATOM    873  CD2 LEU A 108     -19.198  -0.865   2.803  1.00224.19           C
ATOM    874  C   LEU A 108     -18.082   2.324  -0.849  1.00224.19           C
ATOM    875  O   LEU A 108     -18.796   2.342  -1.850  1.00224.19           O
ATOM    876  N   HIS A 109     -16.740   2.372  -0.922  1.00131.21           N
ATOM    877  CA  HIS A 109     -16.108   2.429  -2.203  1.00131.21           C
ATOM    878  ND1 HIS A 109     -13.700   3.748  -4.137  1.00131.21           N
ATOM    879  CG  HIS A 109     -13.909   2.570  -3.454  1.00131.21           C
ATOM    880  CB  HIS A 109     -14.574   2.482  -2.113  1.00131.21           C
ATOM    881  NE2 HIS A 109     -12.876   2.122  -5.411  1.00131.21           N
ATOM    882  CD2 HIS A 109     -13.400   1.587  -4.246  1.00131.21           C
ATOM    883  CE1 HIS A 109     -13.081   3.422  -5.299  1.00131.21           C
ATOM    884  C   HIS A 109     -16.476   1.176  -2.919  1.00131.21           C
ATOM    885  O   HIS A 109     -16.883   1.205  -4.079  1.00131.21           O
ATOM    886  N   LEU A 110     -16.361   0.031  -2.222  1.00187.15           N
ATOM    887  CA  LEU A 110     -16.707  -1.212  -2.844  1.00187.15           C
ATOM    888  CB  LEU A 110     -16.202  -2.447  -2.079  1.00187.15           C
ATOM    889  CG  LEU A 110     -14.666  -2.545  -2.011  1.00187.15           C
ATOM    890  CD1 LEU A 110     -14.220  -3.798  -1.241  1.00187.15           C
ATOM    891  CD2 LEU A 110     -14.035  -2.438  -3.410  1.00187.15           C
ATOM    892  C   LEU A 110     -18.196  -1.281  -2.878  1.00187.15           C
ATOM    893  O   LEU A 110     -18.875  -0.774  -1.990  1.00187.15           O
ATOM    894  N   ASP A 111     -18.743  -1.903  -3.941  1.00170.21           N
ATOM    895  CA  ASP A 111     -20.164  -2.017  -4.038  1.00170.21           C
ATOM    896  CB  ASP A 111     -20.659  -2.420  -5.436  1.00170.21           C
ATOM    897  CG  ASP A 111     -20.402  -1.253  -6.380  1.00170.21           C
ATOM    898  OD1 ASP A 111     -19.999  -0.169  -5.881  1.00170.21           O
ATOM    899  OD2 ASP A 111     -20.607  -1.429  -7.610  1.00170.21           O
ATOM    900  C   ASP A 111     -20.576  -3.088  -3.085  1.00170.21           C
ATOM    901  O   ASP A 111     -19.770  -3.930  -2.695  1.00170.21           O
ATOM    902  N   GLY A 112     -21.855  -3.066  -2.670  1.00114.90           N
ATOM    903  CA  GLY A 112     -22.325  -4.072  -1.766  1.00114.90           C
ATOM    904  C   GLY A 112     -23.166  -3.388  -0.746  1.00114.90           C
ATOM    905  O   GLY A 112     -23.408  -2.185  -0.825  1.00114.90           O
ATOM    906  N   GLU A 113     -23.641  -4.154   0.253  1.00242.83           N
ATOM    907  CA  GLU A 113     -24.443  -3.581   1.287  1.00242.83           C
ATOM    908  CB  GLU A 113     -25.143  -4.622   2.175  1.00242.83           C
ATOM    909  CG  GLU A 113     -26.014  -4.002   3.268  1.00242.83           C
ATOM    910  CD  GLU A 113     -26.646  -5.132   4.068  1.00242.83           C
ATOM    911  OE1 GLU A 113     -26.379  -6.316   3.730  1.00242.83           O
ATOM    912  OE2 GLU A 113     -27.403  -4.828   5.028  1.00242.83           O
ATOM    913  C   GLU A 113     -23.538  -2.780   2.151  1.00242.83           C
ATOM    914  O   GLU A 113     -22.355  -3.077   2.271  1.00242.83           O
ATOM    915  N   ASP A 114     -24.082  -1.717   2.771  1.00157.29           N
ATOM    916  CA  ASP A 114     -23.272  -0.902   3.621  1.00157.29           C
ATOM    917  CB  ASP A 114     -23.946   0.417   4.037  1.00157.29           C
ATOM    918  CG  ASP A 114     -24.044   1.303   2.803  1.00157.29           C
ATOM    919  OD1 ASP A 114     -23.453   0.928   1.756  1.00157.29           O
ATOM    920  OD2 ASP A 114     -24.707   2.371   2.893  1.00157.29           O
ATOM    921  C   ASP A 114     -23.016  -1.689   4.859  1.00157.29           C
ATOM    922  O   ASP A 114     -23.753  -2.619   5.184  1.00157.29           O
ATOM    923  N   VAL A 115     -21.932  -1.344   5.578  1.00 69.09           N
ATOM    924  CA  VAL A 115     -21.615  -2.054   6.777  1.00 69.09           C
ATOM    925  CB  VAL A 115     -20.212  -1.826   7.258  1.00 69.09           C
ATOM    926  CG1 VAL A 115     -20.033  -2.551   8.604  1.00 69.09           C
ATOM    927  CG2 VAL A 115     -19.238  -2.291   6.163  1.00 69.09           C
ATOM    928  C   VAL A 115     -22.538  -1.562   7.838  1.00 69.09           C
ATOM    929  O   VAL A 115     -22.879  -0.381   7.882  1.00 69.09           O
ATOM    930  N   ALA A 116     -22.988  -2.477   8.715  1.00203.74           N
ATOM    931  CA  ALA A 116     -23.870  -2.082   9.768  1.00203.74           C
ATOM    932  CB  ALA A 116     -24.487  -3.265  10.535  1.00203.74           C
ATOM    933  C   ALA A 116     -23.064  -1.284  10.734  1.00203.74           C
ATOM    934  O   ALA A 116     -21.856  -1.473  10.857  1.00203.74           O
ATOM    935  N   MET A 117     -23.722  -0.344  11.434  1.00260.18           N
ATOM    936  CA  MET A 117     -23.017   0.460  12.384  1.00260.18           C
ATOM    937  CB  MET A 117     -23.812   1.682  12.876  1.00260.18           C
ATOM    938  CG  MET A 117     -24.090   2.713  11.781  1.00260.18           C
ATOM    939  SD  MET A 117     -25.030   4.165  12.337  1.00260.18           S
ATOM    940  CE  MET A 117     -26.607   3.279  12.505  1.00260.18           C
ATOM    941  C   MET A 117     -22.742  -0.404  13.566  1.00260.18           C
ATOM    942  O   MET A 117     -23.492  -1.335  13.856  1.00260.18           O
ATOM    943  N   ALA A 118     -21.630  -0.127  14.269  1.00229.86           N
ATOM    944  CA  ALA A 118     -21.307  -0.911  15.421  1.00229.86           C
ATOM    945  CB  ALA A 118     -19.913  -0.616  16.000  1.00229.86           C
ATOM    946  C   ALA A 118     -22.316  -0.581  16.465  1.00229.86           C
ATOM    947  O   ALA A 118     -22.837   0.532  16.514  1.00229.86           O
ATOM    948  N   HIS A 119     -22.635  -1.564  17.327  1.00253.50           N
ATOM    949  CA  HIS A 119     -23.596  -1.322  18.357  1.00253.50           C
ATOM    950  ND1 HIS A 119     -25.319  -2.946  15.968  1.00253.50           N
ATOM    951  CG  HIS A 119     -25.603  -2.268  17.132  1.00253.50           C
ATOM    952  CB  HIS A 119     -24.757  -2.330  18.369  1.00253.50           C
ATOM    953  NE2 HIS A 119     -27.197  -1.814  15.600  1.00253.50           N
ATOM    954  CD2 HIS A 119     -26.753  -1.581  16.890  1.00253.50           C
ATOM    955  CE1 HIS A 119     -26.303  -2.639  15.086  1.00253.50           C
ATOM    956  C   HIS A 119     -22.883  -1.454  19.658  1.00253.50           C
ATOM    957  O   HIS A 119     -21.902  -2.187  19.772  1.00253.50           O
ATOM    958  N   ALA A 120     -23.354  -0.715  20.678  1.00199.92           N
ATOM    959  CA  ALA A 120     -22.737  -0.790  21.965  1.00199.92           C
ATOM    960  CB  ALA A 120     -23.223   0.289  22.950  1.00199.92           C
ATOM    961  C   ALA A 120     -23.087  -2.119  22.539  1.00199.92           C
ATOM    962  O   ALA A 120     -24.111  -2.707  22.193  1.00199.92           O
ATOM    963  N   ASP A 121     -22.221  -2.642  23.425  1.00113.35           N
ATOM    964  CA  ASP A 121     -22.494  -3.916  24.014  1.00113.35           C
ATOM    965  CB  ASP A 121     -21.404  -4.363  25.003  1.00113.35           C
ATOM    966  CG  ASP A 121     -21.711  -5.784  25.457  1.00113.35           C
ATOM    967  OD1 ASP A 121     -22.787  -6.314  25.070  1.00113.35           O
ATOM    968  OD2 ASP A 121     -20.869  -6.362  26.194  1.00113.35           O
ATOM    969  C   ASP A 121     -23.765  -3.765  24.778  1.00113.35           C
ATOM    970  O   ASP A 121     -24.656  -4.609  24.696  1.00113.35           O
ATOM    971  N   ALA A 122     -23.887  -2.656  25.530  1.00235.22           N
ATOM    972  CA  ALA A 122     -25.083  -2.434  26.281  1.00235.22           C
ATOM    973  CB  ALA A 122     -24.837  -2.225  27.785  1.00235.22           C
ATOM    974  C   ALA A 122     -25.691  -1.180  25.753  1.00235.22           C
ATOM    975  O   ALA A 122     -24.986  -0.248  25.370  1.00235.22           O
ATOM    976  N   LEU A 123     -27.034  -1.139  25.698  1.00257.86           N
ATOM    977  CA  LEU A 123     -27.681   0.037  25.206  1.00257.86           C
ATOM    978  CB  LEU A 123     -29.176  -0.164  24.902  1.00257.86           C
ATOM    979  CG  LEU A 123     -29.443  -1.186  23.782  1.00257.86           C
ATOM    980  CD1 LEU A 123     -28.882  -0.705  22.435  1.00257.86           C
ATOM    981  CD2 LEU A 123     -28.942  -2.586  24.173  1.00257.86           C
ATOM    982  C   LEU A 123     -27.569   1.073  26.271  1.00257.86           C
ATOM    983  O   LEU A 123     -27.616   0.764  27.461  1.00257.86           O
ATOM    984  N   ASP A 124     -27.392   2.342  25.862  1.00178.55           N
ATOM    985  CA  ASP A 124     -27.290   3.391  26.827  1.00178.55           C
ATOM    986  CB  ASP A 124     -26.718   4.702  26.260  1.00178.55           C
ATOM    987  CG  ASP A 124     -25.247   4.479  25.939  1.00178.55           C
ATOM    988  OD1 ASP A 124     -24.717   3.397  26.308  1.00178.55           O
ATOM    989  OD2 ASP A 124     -24.633   5.390  25.323  1.00178.55           O
ATOM    990  C   ASP A 124     -28.673   3.677  27.300  1.00178.55           C
ATOM    991  O   ASP A 124     -29.650   3.296  26.657  1.00178.55           O
ATOM    992  N   ASP A 125     -28.792   4.340  28.464  1.00186.55           N
ATOM    993  CA  ASP A 125     -30.097   4.662  28.951  1.00186.55           C
ATOM    994  CB  ASP A 125     -30.110   5.159  30.408  1.00186.55           C
ATOM    995  CG  ASP A 125     -29.781   3.982  31.314  1.00186.55           C
ATOM    996  OD1 ASP A 125     -29.710   2.836  30.794  1.00186.55           O
ATOM    997  OD2 ASP A 125     -29.601   4.210  32.540  1.00186.55           O
ATOM    998  C   ASP A 125     -30.610   5.765  28.092  1.00186.55           C
ATOM    999  O   ASP A 125     -29.837   6.518  27.501  1.00186.55           O
ATOM   1000  N   PHE A 126     -31.946   5.872  27.980  1.00322.10           N
ATOM   1001  CA  PHE A 126     -32.508   6.911  27.173  1.00322.10           C
ATOM   1002  CB  PHE A 126     -33.366   6.378  26.009  1.00322.10           C
ATOM   1003  CG  PHE A 126     -33.630   7.503  25.065  1.00322.10           C
ATOM   1004  CD1 PHE A 126     -34.700   8.346  25.248  1.00322.10           C
ATOM   1005  CD2 PHE A 126     -32.803   7.712  23.986  1.00322.10           C
ATOM   1006  CE1 PHE A 126     -34.941   9.381  24.376  1.00322.10           C
ATOM   1007  CE2 PHE A 126     -33.038   8.745  23.108  1.00322.10           C
ATOM   1008  CZ  PHE A 126     -34.109   9.582  23.303  1.00322.10           C
ATOM   1009  C   PHE A 126     -33.388   7.702  28.083  1.00322.10           C
ATOM   1010  O   PHE A 126     -33.875   7.190  29.089  1.00322.10           O
ATOM   1011  N   ASP A 127     -33.593   8.992  27.765  1.00232.46           N
ATOM   1012  CA  ASP A 127     -34.406   9.817  28.607  1.00232.46           C
ATOM   1013  CB  ASP A 127     -34.417  11.295  28.176  1.00232.46           C
ATOM   1014  CG  ASP A 127     -34.968  12.138  29.317  1.00232.46           C
ATOM   1015  OD1 ASP A 127     -35.335  11.553  30.371  1.00232.46           O
ATOM   1016  OD2 ASP A 127     -35.022  13.386  29.152  1.00232.46           O
ATOM   1017  C   ASP A 127     -35.804   9.300  28.513  1.00232.46           C
ATOM   1018  O   ASP A 127     -36.239   8.834  27.463  1.00232.46           O
ATOM   1019  N   LEU A 128     -36.548   9.354  29.633  1.00243.86           N
ATOM   1020  CA  LEU A 128     -37.898   8.881  29.605  1.00243.86           C
ATOM   1021  CB  LEU A 128     -38.534   8.778  31.002  1.00243.86           C
ATOM   1022  CG  LEU A 128     -37.836   7.749  31.913  1.00243.86           C
ATOM   1023  CD1 LEU A 128     -36.374   8.142  32.182  1.00243.86           C
ATOM   1024  CD2 LEU A 128     -38.631   7.514  33.207  1.00243.86           C
ATOM   1025  C   LEU A 128     -38.676   9.873  28.810  1.00243.86           C
ATOM   1026  O   LEU A 128     -38.515  11.081  28.978  1.00243.86           O
ATOM   1027  N   ASP A 129     -39.535   9.380  27.902  1.00177.57           N
ATOM   1028  CA  ASP A 129     -40.301  10.268  27.082  1.00177.57           C
ATOM   1029  CB  ASP A 129     -40.783   9.632  25.769  1.00177.57           C
ATOM   1030  CG  ASP A 129     -39.556   9.419  24.892  1.00177.57           C
ATOM   1031  OD1 ASP A 129     -38.460   9.902  25.284  1.00177.57           O
ATOM   1032  OD2 ASP A 129     -39.699   8.776  23.818  1.00177.57           O
ATOM   1033  C   ASP A 129     -41.498  10.691  27.861  1.00177.57           C
ATOM   1034  O   ASP A 129     -41.779  10.158  28.932  1.00177.57           O
ATOM   1035  N   MET A 130     -42.229  11.691  27.335  1.00305.66           N
ATOM   1036  CA  MET A 130     -43.399  12.148  28.018  1.00305.66           C
ATOM   1037  CB  MET A 130     -43.539  13.680  28.037  1.00305.66           C
ATOM   1038  CG  MET A 130     -44.702  14.171  28.901  1.00305.66           C
ATOM   1039  SD  MET A 130     -44.450  13.935  30.685  1.00305.66           S
ATOM   1040  CE  MET A 130     -46.148  14.374  31.159  1.00305.66           C
ATOM   1041  C   MET A 130     -44.572  11.592  27.285  1.00305.66           C
ATOM   1042  O   MET A 130     -44.608  11.599  26.054  1.00305.66           O
ATOM   1043  N   LEU A 131     -45.561  11.069  28.029  1.00205.78           N
ATOM   1044  CA  LEU A 131     -46.704  10.503  27.385  1.00205.78           C
ATOM   1045  CB  LEU A 131     -47.566   9.632  28.309  1.00205.78           C
ATOM   1046  CG  LEU A 131     -46.801   8.422  28.873  1.00205.78           C
ATOM   1047  CD1 LEU A 131     -47.727   7.491  29.669  1.00205.78           C
ATOM   1048  CD2 LEU A 131     -46.024   7.694  27.767  1.00205.78           C
ATOM   1049  C   LEU A 131     -47.551  11.625  26.893  1.00205.78           C
ATOM   1050  O   LEU A 131     -47.641  12.678  27.527  1.00205.78           O
ATOM   1051  N   GLY A 132     -48.186  11.421  25.726  1.00 98.24           N
ATOM   1052  CA  GLY A 132     -49.037  12.425  25.166  1.00 98.24           C
ATOM   1053  C   GLY A 132     -48.552  12.686  23.780  1.00 98.24           C
ATOM   1054  O   GLY A 132     -47.417  12.356  23.437  1.00 98.24           O
ATOM   1055  N   ASP A 133     -49.413  13.293  22.943  1.00115.43           N
ATOM   1056  CA  ASP A 133     -49.018  13.566  21.596  1.00115.43           C
ATOM   1057  CB  ASP A 133     -50.042  13.047  20.573  1.00115.43           C
ATOM   1058  CG  ASP A 133     -50.099  11.534  20.722  1.00115.43           C
ATOM   1059  OD1 ASP A 133     -49.036  10.926  21.024  1.00115.43           O
ATOM   1060  OD2 ASP A 133     -51.214  10.969  20.558  1.00115.43           O
ATOM   1061  C   ASP A 133     -48.955  15.050  21.457  1.00115.43           C
ATOM   1062  O   ASP A 133     -49.711  15.645  20.688  1.00115.43           O
ATOM   1063  N   GLY A 134     -48.051  15.696  22.220  1.00 90.31           N
ATOM   1064  CA  GLY A 134     -47.905  17.120  22.129  1.00 90.31           C
ATOM   1065  C   GLY A 134     -49.173  17.706  22.655  1.00 90.31           C
ATOM   1066  O   GLY A 134     -50.067  16.971  23.071  1.00 90.31           O
ATOM   1067  N   ASP A 135     -49.286  19.052  22.657  1.00258.51           N
ATOM   1068  CA  ASP A 135     -50.521  19.652  23.073  1.00258.51           C
ATOM   1069  CB  ASP A 135     -50.453  20.489  24.365  1.00258.51           C
ATOM   1070  CG  ASP A 135     -49.688  21.771  24.086  1.00258.51           C
ATOM   1071  OD1 ASP A 135     -48.503  21.699  23.662  1.00258.51           O
ATOM   1072  OD2 ASP A 135     -50.297  22.855  24.307  1.00258.51           O
ATOM   1073  C   ASP A 135     -50.916  20.573  21.966  1.00258.51           C
ATOM   1074  O   ASP A 135     -50.084  20.966  21.149  1.00258.51           O
ATOM   1075  N   SER A 136     -52.211  20.924  21.887  1.00203.64           N
ATOM   1076  CA  SER A 136     -52.621  21.791  20.826  1.00203.64           C
ATOM   1077  CB  SER A 136     -53.559  21.110  19.817  1.00203.64           C
ATOM   1078  OG  SER A 136     -52.872  20.070  19.137  1.00203.64           O
ATOM   1079  C   SER A 136     -53.371  22.947  21.408  1.00203.64           C
ATOM   1080  O   SER A 136     -53.869  22.919  22.535  1.00203.64           O
ATOM   1081  N   PRO A 137     -53.420  23.986  20.629  1.00221.36           N
ATOM   1082  CA  PRO A 137     -54.152  25.167  20.990  1.00221.36           C
ATOM   1083  CD  PRO A 137     -52.324  24.276  19.721  1.00221.36           C
ATOM   1084  CB  PRO A 137     -53.732  26.236  19.984  1.00221.36           C
ATOM   1085  CG  PRO A 137     -52.318  25.803  19.562  1.00221.36           C
ATOM   1086  C   PRO A 137     -55.608  24.843  20.957  1.00221.36           C
ATOM   1087  O   PRO A 137     -56.408  25.629  21.469  1.00221.36           O
ATOM   1088  N   GLY A 138     -55.965  23.687  20.367  1.00 63.33           N
ATOM   1089  CA  GLY A 138     -57.339  23.300  20.222  1.00 63.33           C
ATOM   1090  C   GLY A 138     -57.951  23.324  21.576  1.00 63.33           C
ATOM   1091  O   GLY A 138     -57.289  23.039  22.579  1.00 63.33           O
ATOM   1092  N   PRO A 139     -59.226  23.642  21.565  1.00 69.49           N
ATOM   1093  CA  PRO A 139     -59.965  23.879  22.774  1.00 69.49           C
ATOM   1094  CD  PRO A 139     -60.098  23.116  20.521  1.00 69.49           C
ATOM   1095  CB  PRO A 139     -61.435  23.929  22.373  1.00 69.49           C
ATOM   1096  CG  PRO A 139     -61.479  22.947  21.190  1.00 69.49           C
ATOM   1097  C   PRO A 139     -59.735  22.765  23.725  1.00 69.49           C
ATOM   1098  O   PRO A 139     -59.869  21.605  23.335  1.00 69.49           O
ATOM   1099  N   GLY A 140     -59.367  23.105  24.967  1.00 26.68           N
ATOM   1100  CA  GLY A 140     -59.137  22.140  25.989  1.00 26.68           C
ATOM   1101  C   GLY A 140     -60.289  22.259  26.914  1.00 26.68           C
ATOM   1102  O   GLY A 140     -61.450  22.166  26.506  1.00 26.68           O
ATOM   1103  N   PHE A 141     -59.962  22.473  28.201  1.00108.35           N
ATOM   1104  CA  PHE A 141     -60.936  22.631  29.231  1.00108.35           C
ATOM   1105  CB  PHE A 141     -60.321  23.137  30.552  1.00108.35           C
ATOM   1106  CG  PHE A 141     -59.221  22.201  30.945  1.00108.35           C
ATOM   1107  CD1 PHE A 141     -57.980  22.315  30.359  1.00108.35           C
ATOM   1108  CD2 PHE A 141     -59.396  21.230  31.907  1.00108.35           C
ATOM   1109  CE1 PHE A 141     -56.946  21.473  30.696  1.00108.35           C
ATOM   1110  CE2 PHE A 141     -58.366  20.380  32.251  1.00108.35           C
ATOM   1111  CZ  PHE A 141     -57.137  20.498  31.645  1.00108.35           C
ATOM   1112  C   PHE A 141     -61.855  23.696  28.741  1.00108.35           C
ATOM   1113  O   PHE A 141     -61.407  24.766  28.321  1.00108.35           O
ATOM   1114  N   THR A 142     -63.172  23.418  28.790  1.00142.02           N
ATOM   1115  CA  THR A 142     -64.137  24.341  28.281  1.00142.02           C
ATOM   1116  CB  THR A 142     -65.069  23.730  27.272  1.00142.02           C
ATOM   1117  OG1 THR A 142     -65.839  22.693  27.868  1.00142.02           O
ATOM   1118  CG2 THR A 142     -64.244  23.192  26.087  1.00142.02           C
ATOM   1119  C   THR A 142     -64.968  24.816  29.433  1.00142.02           C
ATOM   1120  O   THR A 142     -65.184  24.126  30.427  1.00142.02           O
ATOM   1121  N   PRO A 143     -65.384  26.042  29.302  1.00179.44           N
ATOM   1122  CA  PRO A 143     -66.170  26.705  30.295  1.00179.44           C
ATOM   1123  CD  PRO A 143     -64.765  26.971  28.378  1.00179.44           C
ATOM   1124  CB  PRO A 143     -66.079  28.203  29.978  1.00179.44           C
ATOM   1125  CG  PRO A 143     -65.590  28.260  28.522  1.00179.44           C
ATOM   1126  C   PRO A 143     -67.586  26.246  30.477  1.00179.44           C
ATOM   1127  O   PRO A 143     -68.066  26.355  31.601  1.00179.44           O
ATOM   1128  N   HIS A 144     -68.304  25.728  29.457  1.00169.07           N
ATOM   1129  CA  HIS A 144     -69.683  25.555  29.830  1.00169.07           C
ATOM   1130  ND1 HIS A 144     -69.493  29.056  30.017  1.00169.07           N
ATOM   1131  CG  HIS A 144     -70.196  27.934  30.400  1.00169.07           C
ATOM   1132  CB  HIS A 144     -70.548  26.784  29.502  1.00169.07           C
ATOM   1133  NE2 HIS A 144     -69.887  29.269  32.196  1.00169.07           N
ATOM   1134  CD2 HIS A 144     -70.431  28.086  31.734  1.00169.07           C
ATOM   1135  CE1 HIS A 144     -69.334  29.819  31.129  1.00169.07           C
ATOM   1136  C   HIS A 144     -70.346  24.358  29.236  1.00169.07           C
ATOM   1137  O   HIS A 144     -69.919  23.825  28.207  1.00169.07           O
ATOM   1138  N   ASP A 145     -71.431  23.905  29.914  1.00117.67           N
ATOM   1139  CA  ASP A 145     -72.186  22.778  29.458  1.00117.67           C
ATOM   1140  CB  ASP A 145     -71.635  21.457  30.004  1.00117.67           C
ATOM   1141  CG  ASP A 145     -70.292  21.234  29.333  1.00117.67           C
ATOM   1142  OD1 ASP A 145     -70.292  20.598  28.246  1.00117.67           O
ATOM   1143  OD2 ASP A 145     -69.246  21.673  29.886  1.00117.67           O
ATOM   1144  C   ASP A 145     -73.597  22.910  29.921  1.00117.67           C
ATOM   1145  O   ASP A 145     -73.882  22.711  31.100  1.00117.67           O
ATOM   1146  N   SER A 146     -74.508  23.292  29.000  1.00134.81           N
ATOM   1147  CA  SER A 146     -75.917  23.308  29.272  1.00134.81           C
ATOM   1148  CB  SER A 146     -76.522  21.904  29.460  1.00134.81           C
ATOM   1149  OG  SER A 146     -76.467  21.199  28.227  1.00134.81           O
ATOM   1150  C   SER A 146     -76.215  24.130  30.469  1.00134.81           C
ATOM   1151  O   SER A 146     -76.006  25.353  30.477  1.00134.81           O
ATOM   1152  N   ALA A 147     -76.758  23.483  31.512  1.00114.54           N
ATOM   1153  CA  ALA A 147     -77.161  24.277  32.625  1.00114.54           C
ATOM   1154  CB  ALA A 147     -78.336  25.211  32.261  1.00114.54           C
ATOM   1155  C   ALA A 147     -77.297  23.416  33.873  1.00114.54           C
ATOM   1156  O   ALA A 147     -76.518  22.468  33.989  1.00114.54           O
ATOM   1157  N   PRO A 148     -78.202  23.669  34.809  1.00132.39           N
ATOM   1158  CA  PRO A 148     -78.083  23.162  36.156  1.00132.39           C
ATOM   1159  CD  PRO A 148     -79.625  23.700  34.478  1.00132.39           C
ATOM   1160  CB  PRO A 148     -79.303  23.695  36.885  1.00132.39           C
ATOM   1161  CG  PRO A 148     -80.389  23.539  35.809  1.00132.39           C
ATOM   1162  C   PRO A 148     -78.058  21.692  36.443  1.00132.39           C
ATOM   1163  O   PRO A 148     -78.765  20.941  35.774  1.00132.39           O
ATOM   1164  N   TYR A 149     -77.191  21.268  37.397  1.00 81.01           N
ATOM   1165  CA  TYR A 149     -77.251  19.974  38.028  1.00 81.01           C
ATOM   1166  CB  TYR A 149     -75.985  19.589  38.812  1.00 81.01           C
ATOM   1167  CG  TYR A 149     -74.860  19.403  37.869  1.00 81.01           C
ATOM   1168  CD1 TYR A 149     -74.247  20.507  37.338  1.00 81.01           C
ATOM   1169  CD2 TYR A 149     -74.405  18.145  37.523  1.00 81.01           C
ATOM   1170  CE1 TYR A 149     -73.197  20.362  36.474  1.00 81.01           C
ATOM   1171  CE2 TYR A 149     -73.354  17.990  36.658  1.00 81.01           C
ATOM   1172  CZ  TYR A 149     -72.749  19.105  36.131  1.00 81.01           C
ATOM   1173  OH  TYR A 149     -71.666  18.958  35.245  1.00 81.01           O
ATOM   1174  C   TYR A 149     -78.319  20.063  39.076  1.00 81.01           C
ATOM   1175  O   TYR A 149     -79.161  19.177  39.212  1.00 81.01           O
ATOM   1176  N   GLY A 150     -78.303  21.184  39.834  1.00 46.78           N
ATOM   1177  CA  GLY A 150     -79.209  21.420  40.920  1.00 46.78           C
ATOM   1178  C   GLY A 150     -78.444  21.686  42.189  1.00 46.78           C
ATOM   1179  O   GLY A 150     -78.795  22.606  42.927  1.00 46.78           O
ATOM   1180  N   ALA A 151     -77.381  20.923  42.512  1.00 91.70           N
ATOM   1181  CA  ALA A 151     -76.750  21.296  43.750  1.00 91.70           C
ATOM   1182  CB  ALA A 151     -76.905  20.224  44.838  1.00 91.70           C
ATOM   1183  C   ALA A 151     -75.278  21.479  43.538  1.00 91.70           C
ATOM   1184  O   ALA A 151     -74.515  20.514  43.609  1.00 91.70           O
ATOM   1185  N   LEU A 152     -74.839  22.691  43.140  1.00197.76           N
ATOM   1186  CA  LEU A 152     -73.428  22.920  43.036  1.00197.76           C
ATOM   1187  CB  LEU A 152     -73.078  23.831  41.853  1.00197.76           C
ATOM   1188  CG  LEU A 152     -73.621  23.310  40.505  1.00197.76           C
ATOM   1189  CD1 LEU A 152     -75.157  23.389  40.436  1.00197.76           C
ATOM   1190  CD2 LEU A 152     -72.961  24.024  39.318  1.00197.76           C
ATOM   1191  C   LEU A 152     -72.808  23.517  44.258  1.00197.76           C
ATOM   1192  O   LEU A 152     -71.809  23.018  44.771  1.00197.76           O
ATOM   1193  N   ASP A 153     -73.348  24.699  44.640  1.00165.29           N
ATOM   1194  CA  ASP A 153     -72.812  25.528  45.683  1.00165.29           C
ATOM   1195  CB  ASP A 153     -73.001  27.004  45.359  1.00165.29           C
ATOM   1196  CG  ASP A 153     -71.966  27.702  46.204  1.00165.29           C
ATOM   1197  OD1 ASP A 153     -70.925  27.061  46.522  1.00165.29           O
ATOM   1198  OD2 ASP A 153     -72.216  28.881  46.560  1.00165.29           O
ATOM   1199  C   ASP A 153     -73.309  25.328  47.082  1.00165.29           C
ATOM   1200  O   ASP A 153     -72.529  25.106  47.999  1.00165.29           O
ATOM   1201  N   MET A 154     -74.644  25.395  47.265  1.00158.45           N
ATOM   1202  CA  MET A 154     -75.240  25.452  48.571  1.00158.45           C
ATOM   1203  CB  MET A 154     -76.743  25.756  48.529  1.00158.45           C
ATOM   1204  CG  MET A 154     -77.582  24.584  48.038  1.00158.45           C
ATOM   1205  SD  MET A 154     -79.360  24.926  47.988  1.00158.45           S
ATOM   1206  CE  MET A 154     -79.271  25.918  46.469  1.00158.45           C
ATOM   1207  C   MET A 154     -75.034  24.158  49.254  1.00158.45           C
ATOM   1208  O   MET A 154     -74.954  24.082  50.481  1.00158.45           O
ATOM   1209  N   ALA A 155     -74.952  23.104  48.439  1.00 62.74           N
ATOM   1210  CA  ALA A 155     -74.838  21.775  48.920  1.00 62.74           C
ATOM   1211  CB  ALA A 155     -74.746  20.730  47.796  1.00 62.74           C
ATOM   1212  C   ALA A 155     -73.598  21.654  49.732  1.00 62.74           C
ATOM   1213  O   ALA A 155     -73.626  20.988  50.759  1.00 62.74           O
ATOM   1214  N   ASP A 156     -72.477  22.261  49.303  1.00143.54           N
ATOM   1215  CA  ASP A 156     -71.264  22.107  50.045  1.00143.54           C
ATOM   1216  CB  ASP A 156     -69.972  22.484  49.279  1.00143.54           C
ATOM   1217  CG  ASP A 156     -69.889  23.944  48.868  1.00143.54           C
ATOM   1218  OD1 ASP A 156     -70.528  24.806  49.523  1.00143.54           O
ATOM   1219  OD2 ASP A 156     -69.157  24.217  47.880  1.00143.54           O
ATOM   1220  C   ASP A 156     -71.358  22.764  51.393  1.00143.54           C
ATOM   1221  O   ASP A 156     -70.854  22.230  52.381  1.00143.54           O
ATOM   1222  N   PHE A 157     -72.016  23.934  51.479  1.00118.97           N
ATOM   1223  CA  PHE A 157     -72.134  24.649  52.714  1.00118.97           C
ATOM   1224  CB  PHE A 157     -72.767  26.046  52.567  1.00118.97           C
ATOM   1225  CG  PHE A 157     -71.816  26.864  51.764  1.00118.97           C
ATOM   1226  CD1 PHE A 157     -70.763  27.506  52.372  1.00118.97           C
ATOM   1227  CD2 PHE A 157     -71.965  26.970  50.400  1.00118.97           C
ATOM   1228  CE1 PHE A 157     -69.879  28.255  51.635  1.00118.97           C
ATOM   1229  CE2 PHE A 157     -71.085  27.719  49.656  1.00118.97           C
ATOM   1230  CZ  PHE A 157     -70.043  28.364  50.275  1.00118.97           C
ATOM   1231  C   PHE A 157     -72.955  23.858  53.666  1.00118.97           C
ATOM   1232  O   PHE A 157     -72.645  23.788  54.852  1.00118.97           O
ATOM   1233  N   GLU A 158     -74.044  23.254  53.164  1.00 83.21           N
ATOM   1234  CA  GLU A 158     -74.929  22.491  53.988  1.00 83.21           C
ATOM   1235  CB  GLU A 158     -76.154  21.963  53.215  1.00 83.21           C
ATOM   1236  CG  GLU A 158     -77.161  21.170  54.060  1.00 83.21           C
ATOM   1237  CD  GLU A 158     -76.971  19.673  53.824  1.00 83.21           C
ATOM   1238  OE1 GLU A 158     -75.824  19.181  53.994  1.00 83.21           O
ATOM   1239  OE2 GLU A 158     -77.976  18.999  53.472  1.00 83.21           O
ATOM   1240  C   GLU A 158     -74.195  21.315  54.549  1.00 83.21           C
ATOM   1241  O   GLU A 158     -74.378  20.987  55.721  1.00 83.21           O
ATOM   1242  N   PHE A 159     -73.344  20.646  53.740  1.00 98.82           N
ATOM   1243  CA  PHE A 159     -72.684  19.474  54.246  1.00 98.82           C
ATOM   1244  CB  PHE A 159     -71.878  18.625  53.217  1.00 98.82           C
ATOM   1245  CG  PHE A 159     -70.580  19.233  52.768  1.00 98.82           C
ATOM   1246  CD1 PHE A 159     -69.486  19.268  53.607  1.00 98.82           C
ATOM   1247  CD2 PHE A 159     -70.413  19.690  51.481  1.00 98.82           C
ATOM   1248  CE1 PHE A 159     -68.287  19.806  53.207  1.00 98.82           C
ATOM   1249  CE2 PHE A 159     -69.216  20.235  51.072  1.00 98.82           C
ATOM   1250  CZ  PHE A 159     -68.147  20.300  51.934  1.00 98.82           C
ATOM   1251  C   PHE A 159     -71.770  19.864  55.351  1.00 98.82           C
ATOM   1252  O   PHE A 159     -71.654  19.147  56.337  1.00 98.82           O
ATOM   1253  N   GLU A 160     -71.059  20.992  55.201  1.00 59.02           N
ATOM   1254  CA  GLU A 160     -70.108  21.377  56.199  1.00 59.02           C
ATOM   1255  CB  GLU A 160     -69.338  22.638  55.778  1.00 59.02           C
ATOM   1256  CG  GLU A 160     -68.548  22.430  54.485  1.00 59.02           C
ATOM   1257  CD  GLU A 160     -67.951  23.752  54.037  1.00 59.02           C
ATOM   1258  OE1 GLU A 160     -67.251  24.392  54.865  1.00 59.02           O
ATOM   1259  OE2 GLU A 160     -68.185  24.141  52.861  1.00 59.02           O
ATOM   1260  C   GLU A 160     -70.811  21.660  57.491  1.00 59.02           C
ATOM   1261  O   GLU A 160     -70.291  21.339  58.563  1.00 59.02           O
ATOM   1262  N   GLN A 161     -71.996  22.295  57.439  1.00109.88           N
ATOM   1263  CA  GLN A 161     -72.678  22.640  58.654  1.00109.88           C
ATOM   1264  CB  GLN A 161     -73.968  23.439  58.389  1.00109.88           C
ATOM   1265  CG  GLN A 161     -73.743  24.708  57.560  1.00109.88           C
ATOM   1266  CD  GLN A 161     -72.939  25.709  58.377  1.00109.88           C
ATOM   1267  OE1 GLN A 161     -73.443  26.307  59.328  1.00109.88           O
ATOM   1268  NE2 GLN A 161     -71.650  25.906  57.991  1.00109.88           N
ATOM   1269  C   GLN A 161     -73.071  21.387  59.387  1.00109.88           C
ATOM   1270  O   GLN A 161     -72.896  21.290  60.602  1.00109.88           O
ATOM   1271  N   MET A 162     -73.636  20.396  58.666  1.00 96.21           N
ATOM   1272  CA  MET A 162     -74.039  19.161  59.282  1.00 96.21           C
ATOM   1273  CB  MET A 162     -74.874  18.268  58.347  1.00 96.21           C
ATOM   1274  CG  MET A 162     -76.247  18.873  58.043  1.00 96.21           C
ATOM   1275  SD  MET A 162     -77.304  17.880  56.949  1.00 96.21           S
ATOM   1276  CE  MET A 162     -78.685  19.062  56.976  1.00 96.21           C
ATOM   1277  C   MET A 162     -72.845  18.384  59.755  1.00 96.21           C
ATOM   1278  O   MET A 162     -72.848  17.753  60.822  1.00 96.21           O
ATOM   1279  N   PHE A 163     -71.805  18.430  58.902  1.00115.08           N
ATOM   1280  CA  PHE A 163     -70.543  17.760  58.988  1.00115.08           C
ATOM   1281  CB  PHE A 163     -69.793  17.606  57.647  1.00115.08           C
ATOM   1282  CG  PHE A 163     -70.358  16.399  56.962  1.00115.08           C
ATOM   1283  CD1 PHE A 163     -70.006  15.141  57.397  1.00115.08           C
ATOM   1284  CD2 PHE A 163     -71.215  16.492  55.889  1.00115.08           C
ATOM   1285  CE1 PHE A 163     -70.508  14.015  56.789  1.00115.08           C
ATOM   1286  CE2 PHE A 163     -71.724  15.374  55.272  1.00115.08           C
ATOM   1287  CZ  PHE A 163     -71.367  14.126  55.722  1.00115.08           C
ATOM   1288  C   PHE A 163     -69.625  18.326  60.017  1.00115.08           C
ATOM   1289  O   PHE A 163     -68.662  17.658  60.372  1.00115.08           O
ATOM   1290  N   THR A 164     -69.811  19.581  60.470  1.00139.96           N
ATOM   1291  CA  THR A 164     -68.845  20.114  61.390  1.00139.96           C
ATOM   1292  CB  THR A 164     -68.550  21.564  61.152  1.00139.96           C
ATOM   1293  OG1 THR A 164     -69.753  22.315  61.213  1.00139.96           O
ATOM   1294  CG2 THR A 164     -67.874  21.730  59.786  1.00139.96           C
ATOM   1295  C   THR A 164     -69.288  20.007  62.822  1.00139.96           C
ATOM   1296  O   THR A 164     -70.362  20.462  63.209  1.00139.96           O
ATOM   1297  N   ASP A 165     -68.414  19.392  63.650  1.00 86.71           N
ATOM   1298  CA  ASP A 165     -68.548  19.282  65.078  1.00 86.71           C
ATOM   1299  CB  ASP A 165     -68.016  20.509  65.856  1.00 86.71           C
ATOM   1300  CG  ASP A 165     -68.794  21.770  65.488  1.00 86.71           C
ATOM   1301  OD1 ASP A 165     -68.692  22.223  64.318  1.00 86.71           O
ATOM   1302  OD2 ASP A 165     -69.509  22.297  66.383  1.00 86.71           O
ATOM   1303  C   ASP A 165     -69.951  18.982  65.507  1.00 86.71           C
ATOM   1304  O   ASP A 165     -70.629  19.828  66.086  1.00 86.71           O
ATOM   1305  N   ALA A 166     -70.461  17.791  65.147  1.00 52.80           N
ATOM   1306  CA  ALA A 166     -71.756  17.341  65.572  1.00 52.80           C
ATOM   1307  CB  ALA A 166     -72.260  16.143  64.750  1.00 52.80           C
ATOM   1308  C   ALA A 166     -71.764  16.926  67.016  1.00 52.80           C
ATOM   1309  O   ALA A 166     -72.686  17.254  67.762  1.00 52.80           O
ATOM   1310  N   LEU A 167     -70.711  16.201  67.446  1.00 85.79           N
ATOM   1311  CA  LEU A 167     -70.682  15.561  68.731  1.00 85.79           C
ATOM   1312  CB  LEU A 167     -69.403  14.730  68.935  1.00 85.79           C
ATOM   1313  CG  LEU A 167     -69.290  13.534  67.968  1.00 85.79           C
ATOM   1314  CD1 LEU A 167     -70.405  12.508  68.223  1.00 85.79           C
ATOM   1315  CD2 LEU A 167     -69.225  13.988  66.500  1.00 85.79           C
ATOM   1316  C   LEU A 167     -70.780  16.546  69.854  1.00 85.79           C
ATOM   1317  O   LEU A 167     -71.601  16.375  70.755  1.00 85.79           O
ATOM   1318  N   GLY A 168     -69.975  17.621  69.834  1.00 24.84           N
ATOM   1319  CA  GLY A 168     -70.049  18.558  70.916  1.00 24.84           C
ATOM   1320  C   GLY A 168     -70.115  19.926  70.322  1.00 24.84           C
ATOM   1321  O   GLY A 168     -69.842  20.116  69.138  1.00 24.84           O
ATOM   1322  N   ILE A 169     -70.474  20.928  71.145  1.00137.71           N
ATOM   1323  CA  ILE A 169     -70.570  22.259  70.626  1.00137.71           C
ATOM   1324  CB  ILE A 169     -71.384  23.199  71.461  1.00137.71           C
ATOM   1325  CG1 ILE A 169     -72.846  22.741  71.520  1.00137.71           C
ATOM   1326  CG2 ILE A 169     -71.210  24.613  70.885  1.00137.71           C
ATOM   1327  CD1 ILE A 169     -73.667  23.541  72.526  1.00137.71           C
ATOM   1328  C   ILE A 169     -69.196  22.828  70.557  1.00137.71           C
ATOM   1329  O   ILE A 169     -68.404  22.689  71.486  1.00137.71           O
ATOM   1330  N   ASP A 170     -68.864  23.453  69.411  1.00 65.75           N
ATOM   1331  CA  ASP A 170     -67.577  24.059  69.280  1.00 65.75           C
ATOM   1332  CB  ASP A 170     -66.577  23.172  68.520  1.00 65.75           C
ATOM   1333  CG  ASP A 170     -65.193  23.764  68.718  1.00 65.75           C
ATOM   1334  OD1 ASP A 170     -65.079  24.745  69.499  1.00 65.75           O
ATOM   1335  OD2 ASP A 170     -64.230  23.242  68.097  1.00 65.75           O
ATOM   1336  C   ASP A 170     -67.758  25.311  68.482  1.00 65.75           C
ATOM   1337  O   ASP A 170     -67.819  25.270  67.255  1.00 65.75           O
ATOM   1338  N   GLU A 171     -67.862  26.469  69.161  1.00 39.94           N
ATOM   1339  CA  GLU A 171     -68.027  27.701  68.444  1.00 39.94           C
ATOM   1340  CB  GLU A 171     -68.724  28.811  69.246  1.00 39.94           C
ATOM   1341  CG  GLU A 171     -67.959  29.246  70.496  1.00 39.94           C
ATOM   1342  CD  GLU A 171     -68.760  30.363  71.150  1.00 39.94           C
ATOM   1343  OE1 GLU A 171     -70.011  30.352  71.008  1.00 39.94           O
ATOM   1344  OE2 GLU A 171     -68.130  31.245  71.793  1.00 39.94           O
ATOM   1345  C   GLU A 171     -66.678  28.204  68.044  1.00 39.94           C
ATOM   1346  O   GLU A 171     -65.665  27.865  68.653  1.00 39.94           O
ATOM   1347  N   TYR A 172     -66.638  29.028  66.978  1.00108.80           N
ATOM   1348  CA  TYR A 172     -65.398  29.576  66.514  1.00108.80           C
ATOM   1349  CB  TYR A 172     -65.094  29.158  65.061  1.00108.80           C
ATOM   1350  CG  TYR A 172     -63.733  29.619  64.667  1.00108.80           C
ATOM   1351  CD1 TYR A 172     -62.625  28.866  64.980  1.00108.80           C
ATOM   1352  CD2 TYR A 172     -63.560  30.802  63.990  1.00108.80           C
ATOM   1353  CE1 TYR A 172     -61.366  29.284  64.618  1.00108.80           C
ATOM   1354  CE2 TYR A 172     -62.305  31.227  63.625  1.00108.80           C
ATOM   1355  CZ  TYR A 172     -61.205  30.470  63.943  1.00108.80           C
ATOM   1356  OH  TYR A 172     -59.914  30.904  63.570  1.00108.80           O
ATOM   1357  C   TYR A 172     -65.559  31.062  66.593  1.00108.80           C
ATOM   1358  O   TYR A 172     -66.585  31.606  66.190  1.00108.80           O
ATOM   1359  N   GLY A 173     -64.544  31.755  67.143  1.00 80.01           N
ATOM   1360  CA  GLY A 173     -64.644  33.173  67.334  1.00 80.01           C
ATOM   1361  C   GLY A 173     -64.794  33.833  66.005  1.00 80.01           C
ATOM   1362  O   GLY A 173     -65.608  34.740  65.840  1.00 80.01           O
ATOM   1363  N   GLY A 174     -64.001  33.390  65.016  1.00 15.71           N
ATOM   1364  CA  GLY A 174     -64.083  33.971  63.712  1.00 15.71           C
ATOM   1365  C   GLY A 174     -65.526  33.839  63.247  1.00 15.71           C
ATOM   1366  O   GLY A 174     -66.162  34.896  62.986  1.00 15.71           O
ATOM   1367  OXT GLY A 174     -66.013  32.681  63.148  1.00 15.71           O
ENDMDL
MODEL        4
ATOM      1  N   PRO A   1     -16.355  31.874  23.202  1.00 36.19           N
ATOM      2  CA  PRO A   1     -15.594  31.046  22.227  1.00 36.19           C
ATOM      3  CD  PRO A   1     -17.803  31.915  22.798  1.00 36.19           C
ATOM      4  CB  PRO A   1     -16.627  30.432  21.285  1.00 36.19           C
ATOM      5  CG  PRO A   1     -17.838  31.368  21.365  1.00 36.19           C
ATOM      6  C   PRO A   1     -14.635  31.957  21.536  1.00 36.19           C
ATOM      7  O   PRO A   1     -13.557  31.502  21.156  1.00 36.19           O
ATOM      8  N   GLY A   2     -15.009  33.235  21.344  1.00 74.94           N
ATOM      9  CA  GLY A   2     -14.114  34.168  20.729  1.00 74.94           C
ATOM     10  C   GLY A   2     -14.236  34.014  19.249  1.00 74.94           C
ATOM     11  O   GLY A   2     -14.845  33.063  18.761  1.00 74.94           O
ATOM     12  N   GLU A   3     -13.640  34.961  18.497  1.00245.04           N
ATOM     13  CA  GLU A   3     -13.669  34.904  17.066  1.00245.04           C
ATOM     14  CB  GLU A   3     -13.809  36.283  16.386  1.00245.04           C
ATOM     15  CG  GLU A   3     -12.584  37.183  16.601  1.00245.04           C
ATOM     16  CD  GLU A   3     -12.761  38.485  15.824  1.00245.04           C
ATOM     17  OE1 GLU A   3     -13.556  39.346  16.284  1.00245.04           O
ATOM     18  OE2 GLU A   3     -12.093  38.637  14.767  1.00245.04           O
ATOM     19  C   GLU A   3     -12.331  34.385  16.658  1.00245.04           C
ATOM     20  O   GLU A   3     -11.322  34.772  17.243  1.00245.04           O
ATOM     21  N   LYS A   4     -12.286  33.474  15.662  1.00219.42           N
ATOM     22  CA  LYS A   4     -11.032  32.950  15.196  1.00219.42           C
ATOM     23  CB  LYS A   4     -11.182  31.729  14.272  1.00219.42           C
ATOM     24  CG  LYS A   4     -11.733  30.477  14.961  1.00219.42           C
ATOM     25  CD  LYS A   4     -13.220  30.547  15.324  1.00219.42           C
ATOM     26  CE  LYS A   4     -13.765  29.237  15.903  1.00219.42           C
ATOM     27  NZ  LYS A   4     -15.245  29.279  15.983  1.00219.42           N
ATOM     28  C   LYS A   4     -10.370  34.031  14.399  1.00219.42           C
ATOM     29  O   LYS A   4     -10.890  34.497  13.385  1.00219.42           O
ATOM     30  N   PRO A   5      -9.212  34.417  14.858  1.00178.38           N
ATOM     31  CA  PRO A   5      -8.470  35.505  14.285  1.00178.38           C
ATOM     32  CD  PRO A   5      -8.787  34.107  16.214  1.00178.38           C
ATOM     33  CB  PRO A   5      -7.349  35.817  15.282  1.00178.38           C
ATOM     34  CG  PRO A   5      -7.860  35.262  16.621  1.00178.38           C
ATOM     35  C   PRO A   5      -7.912  35.226  12.928  1.00178.38           C
ATOM     36  O   PRO A   5      -7.607  36.186  12.223  1.00178.38           O
ATOM     37  N   TYR A   6      -7.744  33.953  12.524  1.00 62.56           N
ATOM     38  CA  TYR A   6      -7.037  33.781  11.287  1.00 62.56           C
ATOM     39  CB  TYR A   6      -5.767  32.936  11.447  1.00 62.56           C
ATOM     40  CG  TYR A   6      -4.941  33.592  12.502  1.00 62.56           C
ATOM     41  CD1 TYR A   6      -5.232  33.365  13.827  1.00 62.56           C
ATOM     42  CD2 TYR A   6      -3.885  34.417  12.185  1.00 62.56           C
ATOM     43  CE1 TYR A   6      -4.490  33.954  14.825  1.00 62.56           C
ATOM     44  CE2 TYR A   6      -3.138  35.008  13.179  1.00 62.56           C
ATOM     45  CZ  TYR A   6      -3.439  34.775  14.501  1.00 62.56           C
ATOM     46  OH  TYR A   6      -2.671  35.380  15.518  1.00 62.56           O
ATOM     47  C   TYR A   6      -7.900  33.099  10.276  1.00 62.56           C
ATOM     48  O   TYR A   6      -8.352  31.972  10.474  1.00 62.56           O
ATOM     49  N   ALA A   7      -8.108  33.775   9.128  1.00 35.37           N
ATOM     50  CA  ALA A   7      -8.927  33.216   8.092  1.00 35.37           C
ATOM     51  CB  ALA A   7      -9.991  34.179   7.537  1.00 35.37           C
ATOM     52  C   ALA A   7      -8.034  32.838   6.956  1.00 35.37           C
ATOM     53  O   ALA A   7      -7.002  33.463   6.723  1.00 35.37           O
ATOM     54  N   CYS A   8      -8.408  31.761   6.239  1.00 50.86           N
ATOM     55  CA  CYS A   8      -7.638  31.273   5.129  1.00 50.86           C
ATOM     56  CB  CYS A   8      -8.010  29.828   4.749  1.00 50.86           C
ATOM     57  SG  CYS A   8      -6.980  29.143   3.418  1.00 50.86           S
ATOM     58  C   CYS A   8      -7.871  32.168   3.946  1.00 50.86           C
ATOM     59  O   CYS A   8      -9.003  32.499   3.595  1.00 50.86           O
ATOM     60  N   PRO A   9      -6.779  32.573   3.351  1.00161.30           N
ATOM     61  CA  PRO A   9      -6.801  33.441   2.201  1.00161.30           C
ATOM     62  CD  PRO A   9      -5.565  32.734   4.133  1.00161.30           C
ATOM     63  CB  PRO A   9      -5.377  33.974   2.062  1.00161.30           C
ATOM     64  CG  PRO A   9      -4.815  33.908   3.490  1.00161.30           C
ATOM     65  C   PRO A   9      -7.317  32.827   0.933  1.00161.30           C
ATOM     66  O   PRO A   9      -7.720  33.582   0.048  1.00161.30           O
ATOM     67  N   VAL A  10      -7.298  31.485   0.797  1.00 55.99           N
ATOM     68  CA  VAL A  10      -7.753  30.906  -0.436  1.00 55.99           C
ATOM     69  CB  VAL A  10      -7.597  29.407  -0.478  1.00 55.99           C
ATOM     70  CG1 VAL A  10      -8.160  28.879  -1.807  1.00 55.99           C
ATOM     71  CG2 VAL A  10      -6.112  29.059  -0.259  1.00 55.99           C
ATOM     72  C   VAL A  10      -9.199  31.265  -0.564  1.00 55.99           C
ATOM     73  O   VAL A  10      -9.985  31.100   0.368  1.00 55.99           O
ATOM     74  N   GLU A  11      -9.585  31.774  -1.747  1.00 69.50           N
ATOM     75  CA  GLU A  11     -10.917  32.263  -1.962  1.00 69.50           C
ATOM     76  CB  GLU A  11     -11.094  32.928  -3.337  1.00 69.50           C
ATOM     77  CG  GLU A  11     -10.706  32.030  -4.512  1.00 69.50           C
ATOM     78  CD  GLU A  11      -9.189  32.039  -4.630  1.00 69.50           C
ATOM     79  OE1 GLU A  11      -8.620  33.150  -4.809  1.00 69.50           O
ATOM     80  OE2 GLU A  11      -8.579  30.939  -4.538  1.00 69.50           O
ATOM     81  C   GLU A  11     -11.912  31.154  -1.848  1.00 69.50           C
ATOM     82  O   GLU A  11     -13.021  31.356  -1.356  1.00 69.50           O
ATOM     83  N   SER A  12     -11.551  29.949  -2.316  1.00 41.42           N
ATOM     84  CA  SER A  12     -12.472  28.851  -2.302  1.00 41.42           C
ATOM     85  CB  SER A  12     -11.931  27.611  -3.028  1.00 41.42           C
ATOM     86  OG  SER A  12     -10.825  27.067  -2.319  1.00 41.42           O
ATOM     87  C   SER A  12     -12.774  28.431  -0.893  1.00 41.42           C
ATOM     88  O   SER A  12     -13.862  27.919  -0.632  1.00 41.42           O
ATOM     89  N   CYS A  13     -11.830  28.637   0.055  1.00 68.68           N
ATOM     90  CA  CYS A  13     -12.003  28.128   1.394  1.00 68.68           C
ATOM     91  CB  CYS A  13     -10.742  27.432   1.932  1.00 68.68           C
ATOM     92  SG  CYS A  13     -10.949  26.816   3.629  1.00 68.68           S
ATOM     93  C   CYS A  13     -12.383  29.209   2.380  1.00 68.68           C
ATOM     94  O   CYS A  13     -11.901  30.337   2.320  1.00 68.68           O
ATOM     95  N   ASP A  14     -13.358  28.868   3.254  1.00115.71           N
ATOM     96  CA  ASP A  14     -13.946  29.616   4.339  1.00115.71           C
ATOM     97  CB  ASP A  14     -15.420  29.264   4.572  1.00115.71           C
ATOM     98  CG  ASP A  14     -16.226  29.880   3.443  1.00115.71           C
ATOM     99  OD1 ASP A  14     -15.619  30.456   2.501  1.00115.71           O
ATOM    100  OD2 ASP A  14     -17.479  29.779   3.520  1.00115.71           O
ATOM    101  C   ASP A  14     -13.283  29.535   5.694  1.00115.71           C
ATOM    102  O   ASP A  14     -13.645  30.326   6.562  1.00115.71           O
ATOM    103  N   ARG A  15     -12.377  28.565   5.952  1.00133.98           N
ATOM    104  CA  ARG A  15     -11.913  28.248   7.285  1.00133.98           C
ATOM    105  CB  ARG A  15     -11.010  27.004   7.321  1.00133.98           C
ATOM    106  CG  ARG A  15     -11.731  25.739   6.850  1.00133.98           C
ATOM    107  CD  ARG A  15     -12.824  25.256   7.809  1.00133.98           C
ATOM    108  NE  ARG A  15     -12.168  24.657   9.005  1.00133.98           N
ATOM    109  CZ  ARG A  15     -12.854  24.572  10.183  1.00133.98           C
ATOM    110  NH1 ARG A  15     -14.108  25.101  10.287  1.00133.98           N
ATOM    111  NH2 ARG A  15     -12.282  23.957  11.260  1.00133.98           N
ATOM    112  C   ARG A  15     -11.199  29.356   8.013  1.00133.98           C
ATOM    113  O   ARG A  15     -10.444  30.141   7.441  1.00133.98           O
ATOM    114  N   ARG A  16     -11.456  29.412   9.345  1.00 56.47           N
ATOM    115  CA  ARG A  16     -10.856  30.334  10.274  1.00 56.47           C
ATOM    116  CB  ARG A  16     -11.840  31.324  10.921  1.00 56.47           C
ATOM    117  CG  ARG A  16     -12.249  32.494  10.025  1.00 56.47           C
ATOM    118  CD  ARG A  16     -13.198  33.476  10.719  1.00 56.47           C
ATOM    119  NE  ARG A  16     -13.380  34.647   9.815  1.00 56.47           N
ATOM    120  CZ  ARG A  16     -12.631  35.775   9.986  1.00 56.47           C
ATOM    121  NH1 ARG A  16     -11.787  35.892  11.051  1.00 56.47           N
ATOM    122  NH2 ARG A  16     -12.722  36.791   9.075  1.00 56.47           N
ATOM    123  C   ARG A  16     -10.292  29.509  11.392  1.00 56.47           C
ATOM    124  O   ARG A  16     -10.810  28.435  11.696  1.00 56.47           O
ATOM    125  N   PHE A  17      -9.207  30.002  12.035  1.00 58.38           N
ATOM    126  CA  PHE A  17      -8.552  29.226  13.051  1.00 58.38           C
ATOM    127  CB  PHE A  17      -7.184  28.696  12.604  1.00 58.38           C
ATOM    128  CG  PHE A  17      -7.415  27.847  11.406  1.00 58.38           C
ATOM    129  CD1 PHE A  17      -7.840  26.549  11.545  1.00 58.38           C
ATOM    130  CD2 PHE A  17      -7.208  28.358  10.146  1.00 58.38           C
ATOM    131  CE1 PHE A  17      -8.051  25.763  10.438  1.00 58.38           C
ATOM    132  CE2 PHE A  17      -7.419  27.577   9.034  1.00 58.38           C
ATOM    133  CZ  PHE A  17      -7.844  26.279   9.182  1.00 58.38           C
ATOM    134  C   PHE A  17      -8.276  30.075  14.252  1.00 58.38           C
ATOM    135  O   PHE A  17      -8.130  31.293  14.160  1.00 58.38           O
ATOM    136  N   SER A  18      -8.215  29.410  15.422  1.00 36.43           N
ATOM    137  CA  SER A  18      -7.952  30.022  16.693  1.00 36.43           C
ATOM    138  CB  SER A  18      -8.155  29.044  17.862  1.00 36.43           C
ATOM    139  OG  SER A  18      -9.501  28.593  17.892  1.00 36.43           O
ATOM    140  C   SER A  18      -6.528  30.477  16.759  1.00 36.43           C
ATOM    141  O   SER A  18      -6.241  31.559  17.271  1.00 36.43           O
ATOM    142  N   ARG A  19      -5.589  29.659  16.240  1.00 77.47           N
ATOM    143  CA  ARG A  19      -4.205  30.003  16.381  1.00 77.47           C
ATOM    144  CB  ARG A  19      -3.434  29.028  17.278  1.00 77.47           C
ATOM    145  CG  ARG A  19      -3.980  29.000  18.706  1.00 77.47           C
ATOM    146  CD  ARG A  19      -3.035  28.328  19.698  1.00 77.47           C
ATOM    147  NE  ARG A  19      -2.796  26.948  19.200  1.00 77.47           N
ATOM    148  CZ  ARG A  19      -1.967  26.120  19.899  1.00 77.47           C
ATOM    149  NH1 ARG A  19      -1.392  26.558  21.056  1.00 77.47           N
ATOM    150  NH2 ARG A  19      -1.715  24.862  19.435  1.00 77.47           N
ATOM    151  C   ARG A  19      -3.560  30.020  15.033  1.00 77.47           C
ATOM    152  O   ARG A  19      -4.058  29.435  14.072  1.00 77.47           O
ATOM    153  N   SER A  20      -2.418  30.729  14.941  1.00 39.69           N
ATOM    154  CA  SER A  20      -1.717  30.908  13.704  1.00 39.69           C
ATOM    155  CB  SER A  20      -0.592  31.956  13.798  1.00 39.69           C
ATOM    156  OG  SER A  20       0.436  31.512  14.666  1.00 39.69           O
ATOM    157  C   SER A  20      -1.131  29.616  13.205  1.00 39.69           C
ATOM    158  O   SER A  20      -1.059  29.407  11.996  1.00 39.69           O
ATOM    159  N   ASP A  21      -0.715  28.705  14.110  1.00 66.20           N
ATOM    160  CA  ASP A  21      -0.093  27.459  13.728  1.00 66.20           C
ATOM    161  CB  ASP A  21       0.350  26.621  14.945  1.00 66.20           C
ATOM    162  CG  ASP A  21      -0.876  26.297  15.791  1.00 66.20           C
ATOM    163  OD1 ASP A  21      -1.635  27.249  16.119  1.00 66.20           O
ATOM    164  OD2 ASP A  21      -1.078  25.097  16.116  1.00 66.20           O
ATOM    165  C   ASP A  21      -1.079  26.659  12.939  1.00 66.20           C
ATOM    166  O   ASP A  21      -0.728  25.954  11.986  1.00 66.20           O
ATOM    167  N   GLU A  22      -2.357  26.753  13.346  1.00 59.60           N
ATOM    168  CA  GLU A  22      -3.413  26.034  12.710  1.00 59.60           C
ATOM    169  CB  GLU A  22      -4.772  26.255  13.404  1.00 59.60           C
ATOM    170  CG  GLU A  22      -4.842  25.671  14.818  1.00 59.60           C
ATOM    171  CD  GLU A  22      -6.194  26.027  15.428  1.00 59.60           C
ATOM    172  OE1 GLU A  22      -6.312  27.148  15.993  1.00 59.60           O
ATOM    173  OE2 GLU A  22      -7.125  25.184  15.339  1.00 59.60           O
ATOM    174  C   GLU A  22      -3.536  26.522  11.307  1.00 59.60           C
ATOM    175  O   GLU A  22      -3.766  25.724  10.403  1.00 59.60           O
ATOM    176  N   LEU A  23      -3.391  27.848  11.103  1.00 66.34           N
ATOM    177  CA  LEU A  23      -3.524  28.473   9.817  1.00 66.34           C
ATOM    178  CB  LEU A  23      -3.399  30.002   9.894  1.00 66.34           C
ATOM    179  CG  LEU A  23      -3.568  30.701   8.533  1.00 66.34           C
ATOM    180  CD1 LEU A  23      -4.962  30.424   7.945  1.00 66.34           C
ATOM    181  CD2 LEU A  23      -3.259  32.203   8.634  1.00 66.34           C
ATOM    182  C   LEU A  23      -2.449  27.964   8.907  1.00 66.34           C
ATOM    183  O   LEU A  23      -2.713  27.697   7.740  1.00 66.34           O
ATOM    184  N   THR A  24      -1.205  27.824   9.405  1.00 67.08           N
ATOM    185  CA  THR A  24      -0.104  27.362   8.591  1.00 67.08           C
ATOM    186  CB  THR A  24       1.201  27.393   9.337  1.00 67.08           C
ATOM    187  OG1 THR A  24       1.479  28.714   9.780  1.00 67.08           O
ATOM    188  CG2 THR A  24       2.321  26.900   8.405  1.00 67.08           C
ATOM    189  C   THR A  24      -0.347  25.957   8.153  1.00 67.08           C
ATOM    190  O   THR A  24      -0.092  25.626   6.995  1.00 67.08           O
ATOM    191  N   ARG A  25      -0.835  25.086   9.064  1.00165.02           N
ATOM    192  CA  ARG A  25      -1.013  23.725   8.639  1.00165.02           C
ATOM    193  CB  ARG A  25      -1.284  22.678   9.736  1.00165.02           C
ATOM    194  CG  ARG A  25      -2.598  22.794  10.488  1.00165.02           C
ATOM    195  CD  ARG A  25      -3.006  21.436  11.063  1.00165.02           C
ATOM    196  NE  ARG A  25      -4.299  21.605  11.776  1.00165.02           N
ATOM    197  CZ  ARG A  25      -4.308  21.686  13.137  1.00165.02           C
ATOM    198  NH1 ARG A  25      -3.136  21.581  13.829  1.00165.02           N
ATOM    199  NH2 ARG A  25      -5.485  21.866  13.801  1.00165.02           N
ATOM    200  C   ARG A  25      -2.078  23.624   7.589  1.00165.02           C
ATOM    201  O   ARG A  25      -1.995  22.819   6.663  1.00165.02           O
ATOM    202  N   HIS A  26      -3.134  24.434   7.713  1.00133.84           N
ATOM    203  CA  HIS A  26      -4.226  24.433   6.767  1.00133.84           C
ATOM    204  ND1 HIS A  26      -7.522  24.687   6.494  1.00133.84           N
ATOM    205  CG  HIS A  26      -6.471  25.568   6.398  1.00133.84           C
ATOM    206  CB  HIS A  26      -5.244  25.477   7.232  1.00133.84           C
ATOM    207  NE2 HIS A  26      -8.082  26.191   4.957  1.00133.84           N
ATOM    208  CD2 HIS A  26      -6.824  26.479   5.457  1.00133.84           C
ATOM    209  CE1 HIS A  26      -8.459  25.108   5.611  1.00133.84           C
ATOM    210  C   HIS A  26      -3.734  24.845   5.398  1.00133.84           C
ATOM    211  O   HIS A  26      -4.162  24.304   4.374  1.00133.84           O
ATOM    212  N   ILE A  27      -2.832  25.850   5.348  1.00134.82           N
ATOM    213  CA  ILE A  27      -2.324  26.341   4.088  1.00134.82           C
ATOM    214  CB  ILE A  27      -1.393  27.508   4.225  1.00134.82           C
ATOM    215  CG1 ILE A  27      -2.156  28.736   4.753  1.00134.82           C
ATOM    216  CG2 ILE A  27      -0.726  27.726   2.854  1.00134.82           C
ATOM    217  CD1 ILE A  27      -3.280  29.191   3.821  1.00134.82           C
ATOM    218  C   ILE A  27      -1.579  25.242   3.411  1.00134.82           C
ATOM    219  O   ILE A  27      -1.661  25.120   2.190  1.00134.82           O
ATOM    220  N   ARG A  28      -0.810  24.443   4.181  1.00155.88           N
ATOM    221  CA  ARG A  28      -0.075  23.358   3.598  1.00155.88           C
ATOM    222  CB  ARG A  28       0.829  22.551   4.535  1.00155.88           C
ATOM    223  CG  ARG A  28       2.260  23.072   4.631  1.00155.88           C
ATOM    224  CD  ARG A  28       3.109  22.212   5.564  1.00155.88           C
ATOM    225  NE  ARG A  28       2.507  22.379   6.915  1.00155.88           N
ATOM    226  CZ  ARG A  28       3.075  21.822   8.021  1.00155.88           C
ATOM    227  NH1 ARG A  28       4.172  21.018   7.907  1.00155.88           N
ATOM    228  NH2 ARG A  28       2.542  22.095   9.249  1.00155.88           N
ATOM    229  C   ARG A  28      -1.038  22.376   3.005  1.00155.88           C
ATOM    230  O   ARG A  28      -0.676  21.735   2.033  1.00155.88           O
ATOM    231  N   ILE A  29      -2.240  22.163   3.587  1.00212.62           N
ATOM    232  CA  ILE A  29      -3.194  21.203   3.064  1.00212.62           C
ATOM    233  CB  ILE A  29      -4.455  21.208   3.872  1.00212.62           C
ATOM    234  CG1 ILE A  29      -4.171  20.979   5.360  1.00212.62           C
ATOM    235  CG2 ILE A  29      -5.402  20.165   3.267  1.00212.62           C
ATOM    236  CD1 ILE A  29      -5.385  21.274   6.239  1.00212.62           C
ATOM    237  C   ILE A  29      -3.604  21.647   1.700  1.00212.62           C
ATOM    238  O   ILE A  29      -3.661  20.836   0.771  1.00212.62           O
ATOM    239  N   HIS A  30      -3.891  22.961   1.559  1.00146.01           N
ATOM    240  CA  HIS A  30      -4.345  23.446   0.301  1.00146.01           C
ATOM    241  ND1 HIS A  30      -7.273  24.777   0.261  1.00146.01           N
ATOM    242  CG  HIS A  30      -6.101  25.134   0.891  1.00146.01           C
ATOM    243  CB  HIS A  30      -4.742  24.929   0.294  1.00146.01           C
ATOM    244  NE2 HIS A  30      -7.849  25.669   2.213  1.00146.01           N
ATOM    245  CD2 HIS A  30      -6.471  25.677   2.083  1.00146.01           C
ATOM    246  CE1 HIS A  30      -8.286  25.120   1.095  1.00146.01           C
ATOM    247  C   HIS A  30      -3.256  23.212  -0.753  1.00146.01           C
ATOM    248  O   HIS A  30      -3.462  22.578  -1.797  1.00146.01           O
ATOM    249  N   THR A  31      -2.004  23.569  -0.420  1.00193.90           N
ATOM    250  CA  THR A  31      -0.910  23.497  -1.353  1.00193.90           C
ATOM    251  CB  THR A  31       0.403  23.988  -0.799  1.00193.90           C
ATOM    252  OG1 THR A  31       1.344  24.132  -1.849  1.00193.90           O
ATOM    253  CG2 THR A  31       0.947  22.991   0.232  1.00193.90           C
ATOM    254  C   THR A  31      -0.767  22.059  -1.776  1.00193.90           C
ATOM    255  O   THR A  31      -0.329  21.787  -2.898  1.00193.90           O
ATOM    256  N   GLY A  32      -1.191  21.089  -0.931  1.00283.43           N
ATOM    257  CA  GLY A  32      -1.039  19.753  -1.438  1.00283.43           C
ATOM    258  C   GLY A  32       0.335  19.338  -1.449  1.00283.43           C
ATOM    259  O   GLY A  32       0.522  18.361  -2.159  1.00283.43           O
ATOM    260  N   GLN A  33       1.248  20.206  -0.919  1.00129.40           N
ATOM    261  CA  GLN A  33       2.642  19.967  -0.620  1.00129.40           C
ATOM    262  CB  GLN A  33       3.447  21.266  -0.448  1.00129.40           C
ATOM    263  CG  GLN A  33       4.845  21.067   0.144  1.00129.40           C
ATOM    264  CD  GLN A  33       5.790  20.520  -0.916  1.00129.40           C
ATOM    265  OE1 GLN A  33       6.903  20.097  -0.603  1.00129.40           O
ATOM    266  NE2 GLN A  33       5.345  20.529  -2.200  1.00129.40           N
ATOM    267  C   GLN A  33       2.792  19.192   0.672  1.00129.40           C
ATOM    268  O   GLN A  33       2.110  19.462   1.662  1.00129.40           O
ATOM    269  N   LYS A  34       3.720  18.202   0.687  1.00102.59           N
ATOM    270  CA  LYS A  34       3.972  17.398   1.859  1.00102.59           C
ATOM    271  CB  LYS A  34       3.443  15.959   1.712  1.00102.59           C
ATOM    272  CG  LYS A  34       1.935  15.895   1.448  1.00102.59           C
ATOM    273  CD  LYS A  34       1.418  14.508   1.057  1.00102.59           C
ATOM    274  CE  LYS A  34      -0.092  14.486   0.810  1.00102.59           C
ATOM    275  NZ  LYS A  34      -0.788  15.144   1.939  1.00102.59           N
ATOM    276  C   LYS A  34       5.463  17.312   2.060  1.00102.59           C
ATOM    277  O   LYS A  34       6.176  16.610   1.342  1.00102.59           O
ATOM    278  N   PRO A  35       5.926  18.022   3.050  1.00 91.90           N
ATOM    279  CA  PRO A  35       7.340  18.090   3.349  1.00 91.90           C
ATOM    280  CD  PRO A  35       5.241  19.258   3.394  1.00 91.90           C
ATOM    281  CB  PRO A  35       7.501  19.303   4.267  1.00 91.90           C
ATOM    282  CG  PRO A  35       6.335  20.225   3.871  1.00 91.90           C
ATOM    283  C   PRO A  35       8.012  16.854   3.883  1.00 91.90           C
ATOM    284  O   PRO A  35       9.233  16.766   3.756  1.00 91.90           O
ATOM    285  N   PHE A  36       7.281  15.889   4.482  1.00 62.21           N
ATOM    286  CA  PHE A  36       7.980  14.792   5.105  1.00 62.21           C
ATOM    287  CB  PHE A  36       7.528  14.536   6.554  1.00 62.21           C
ATOM    288  CG  PHE A  36       7.852  15.765   7.337  1.00 62.21           C
ATOM    289  CD1 PHE A  36       9.136  16.007   7.765  1.00 62.21           C
ATOM    290  CD2 PHE A  36       6.868  16.674   7.649  1.00 62.21           C
ATOM    291  CE1 PHE A  36       9.437  17.141   8.485  1.00 62.21           C
ATOM    292  CE2 PHE A  36       7.163  17.809   8.368  1.00 62.21           C
ATOM    293  CZ  PHE A  36       8.449  18.044   8.792  1.00 62.21           C
ATOM    294  C   PHE A  36       7.761  13.524   4.332  1.00 62.21           C
ATOM    295  O   PHE A  36       6.643  13.207   3.930  1.00 62.21           O
ATOM    296  N   GLN A  37       8.846  12.750   4.121  1.00 43.54           N
ATOM    297  CA  GLN A  37       8.749  11.532   3.366  1.00 43.54           C
ATOM    298  CB  GLN A  37       9.686  11.513   2.145  1.00 43.54           C
ATOM    299  CG  GLN A  37       9.621  10.239   1.302  1.00 43.54           C
ATOM    300  CD  GLN A  37      10.657  10.386   0.198  1.00 43.54           C
ATOM    301  OE1 GLN A  37      11.474  11.305   0.221  1.00 43.54           O
ATOM    302  NE2 GLN A  37      10.633   9.454  -0.791  1.00 43.54           N
ATOM    303  C   GLN A  37       9.130  10.373   4.239  1.00 43.54           C
ATOM    304  O   GLN A  37      10.057  10.457   5.046  1.00 43.54           O
ATOM    305  N   CYS A  38       8.396   9.248   4.102  1.00 45.45           N
ATOM    306  CA  CYS A  38       8.683   8.068   4.869  1.00 45.45           C
ATOM    307  CB  CYS A  38       7.493   7.087   4.948  1.00 45.45           C
ATOM    308  SG  CYS A  38       7.852   5.595   5.924  1.00 45.45           S
ATOM    309  C   CYS A  38       9.837   7.369   4.228  1.00 45.45           C
ATOM    310  O   CYS A  38       9.888   7.188   3.013  1.00 45.45           O
ATOM    311  N   ARG A  39      10.815   6.951   5.048  1.00145.30           N
ATOM    312  CA  ARG A  39      11.978   6.307   4.522  1.00145.30           C
ATOM    313  CB  ARG A  39      13.000   5.993   5.625  1.00145.30           C
ATOM    314  CG  ARG A  39      13.393   7.233   6.431  1.00145.30           C
ATOM    315  CD  ARG A  39      14.267   6.928   7.646  1.00145.30           C
ATOM    316  NE  ARG A  39      13.571   5.883   8.451  1.00145.30           N
ATOM    317  CZ  ARG A  39      14.024   5.568   9.702  1.00145.30           C
ATOM    318  NH1 ARG A  39      15.042   6.286  10.258  1.00145.30           N
ATOM    319  NH2 ARG A  39      13.469   4.530  10.392  1.00145.30           N
ATOM    320  C   ARG A  39      11.571   5.002   3.908  1.00145.30           C
ATOM    321  O   ARG A  39      12.085   4.604   2.863  1.00145.30           O
ATOM    322  N   ILE A  40      10.649   4.285   4.575  1.00134.05           N
ATOM    323  CA  ILE A  40      10.306   2.960   4.141  1.00134.05           C
ATOM    324  CB  ILE A  40       9.392   2.312   5.135  1.00134.05           C
ATOM    325  CG1 ILE A  40       9.946   2.453   6.564  1.00134.05           C
ATOM    326  CG2 ILE A  40       9.165   0.858   4.697  1.00134.05           C
ATOM    327  CD1 ILE A  40      11.338   1.869   6.767  1.00134.05           C
ATOM    328  C   ILE A  40       9.545   2.946   2.837  1.00134.05           C
ATOM    329  O   ILE A  40      10.023   2.420   1.834  1.00134.05           O
ATOM    330  N   CYS A  41       8.328   3.537   2.846  1.00 82.25           N
ATOM    331  CA  CYS A  41       7.379   3.583   1.757  1.00 82.25           C
ATOM    332  CB  CYS A  41       5.929   3.790   2.230  1.00 82.25           C
ATOM    333  SG  CYS A  41       5.703   5.361   3.111  1.00 82.25           S
ATOM    334  C   CYS A  41       7.680   4.644   0.743  1.00 82.25           C
ATOM    335  O   CYS A  41       7.249   4.540  -0.405  1.00 82.25           O
ATOM    336  N   MET A  42       8.455   5.677   1.120  1.00 74.06           N
ATOM    337  CA  MET A  42       8.672   6.824   0.275  1.00 74.06           C
ATOM    338  CB  MET A  42       9.139   6.400  -1.130  1.00 74.06           C
ATOM    339  CG  MET A  42      10.398   5.532  -1.129  1.00 74.06           C
ATOM    340  SD  MET A  42      11.914   6.399  -0.639  1.00 74.06           S
ATOM    341  CE  MET A  42      12.114   7.201  -2.256  1.00 74.06           C
ATOM    342  C   MET A  42       7.397   7.620   0.076  1.00 74.06           C
ATOM    343  O   MET A  42       7.354   8.509  -0.772  1.00 74.06           O
ATOM    344  N   ARG A  43       6.333   7.371   0.869  1.00 97.86           N
ATOM    345  CA  ARG A  43       5.127   8.159   0.761  1.00 97.86           C
ATOM    346  CB  ARG A  43       3.922   7.525   1.470  1.00 97.86           C
ATOM    347  CG  ARG A  43       2.610   8.279   1.257  1.00 97.86           C
ATOM    348  CD  ARG A  43       1.517   7.866   2.244  1.00 97.86           C
ATOM    349  NE  ARG A  43       0.293   8.649   1.916  1.00 97.86           N
ATOM    350  CZ  ARG A  43      -0.704   8.082   1.178  1.00 97.86           C
ATOM    351  NH1 ARG A  43      -0.625   6.767   0.819  1.00 97.86           N
ATOM    352  NH2 ARG A  43      -1.780   8.834   0.801  1.00 97.86           N
ATOM    353  C   ARG A  43       5.373   9.469   1.454  1.00 97.86           C
ATOM    354  O   ARG A  43       6.133   9.528   2.419  1.00 97.86           O
ATOM    355  N   ASN A  44       4.732  10.561   0.975  1.00 74.23           N
ATOM    356  CA  ASN A  44       4.929  11.859   1.564  1.00 74.23           C
ATOM    357  CB  ASN A  44       5.042  12.974   0.518  1.00 74.23           C
ATOM    358  CG  ASN A  44       6.343  12.739  -0.227  1.00 74.23           C
ATOM    359  OD1 ASN A  44       6.347  12.445  -1.420  1.00 74.23           O
ATOM    360  ND2 ASN A  44       7.486  12.865   0.501  1.00 74.23           N
ATOM    361  C   ASN A  44       3.783  12.209   2.471  1.00 74.23           C
ATOM    362  O   ASN A  44       2.658  11.748   2.279  1.00 74.23           O
ATOM    363  N   PHE A  45       4.056  13.055   3.493  1.00 67.41           N
ATOM    364  CA  PHE A  45       3.042  13.459   4.430  1.00 67.41           C
ATOM    365  CB  PHE A  45       3.128  12.736   5.790  1.00 67.41           C
ATOM    366  CG  PHE A  45       2.957  11.265   5.567  1.00 67.41           C
ATOM    367  CD1 PHE A  45       4.054  10.473   5.326  1.00 67.41           C
ATOM    368  CD2 PHE A  45       1.712  10.674   5.601  1.00 67.41           C
ATOM    369  CE1 PHE A  45       3.920   9.120   5.119  1.00 67.41           C
ATOM    370  CE2 PHE A  45       1.571   9.320   5.392  1.00 67.41           C
ATOM    371  CZ  PHE A  45       2.677   8.538   5.155  1.00 67.41           C
ATOM    372  C   PHE A  45       3.191  14.935   4.696  1.00 67.41           C
ATOM    373  O   PHE A  45       4.276  15.502   4.571  1.00 67.41           O
ATOM    374  N   SER A  46       2.068  15.599   5.043  1.00108.36           N
ATOM    375  CA  SER A  46       2.014  17.010   5.329  1.00108.36           C
ATOM    376  CB  SER A  46       0.577  17.557   5.386  1.00108.36           C
ATOM    377  OG  SER A  46      -0.046  17.452   4.114  1.00108.36           O
ATOM    378  C   SER A  46       2.622  17.324   6.664  1.00108.36           C
ATOM    379  O   SER A  46       3.132  18.426   6.872  1.00108.36           O
ATOM    380  N   ARG A  47       2.570  16.379   7.621  1.00138.37           N
ATOM    381  CA  ARG A  47       3.036  16.737   8.934  1.00138.37           C
ATOM    382  CB  ARG A  47       1.870  16.977   9.908  1.00138.37           C
ATOM    383  CG  ARG A  47       1.012  18.184   9.507  1.00138.37           C
ATOM    384  CD  ARG A  47      -0.382  18.201  10.138  1.00138.37           C
ATOM    385  NE  ARG A  47      -0.222  18.419  11.600  1.00138.37           N
ATOM    386  CZ  ARG A  47      -1.250  18.112  12.444  1.00138.37           C
ATOM    387  NH1 ARG A  47      -2.395  17.558  11.951  1.00138.37           N
ATOM    388  NH2 ARG A  47      -1.131  18.351  13.781  1.00138.37           N
ATOM    389  C   ARG A  47       3.935  15.682   9.499  1.00138.37           C
ATOM    390  O   ARG A  47       3.904  14.523   9.093  1.00138.37           O
ATOM    391  N   SER A  48       4.798  16.104  10.448  1.00 49.70           N
ATOM    392  CA  SER A  48       5.753  15.241  11.086  1.00 49.70           C
ATOM    393  CB  SER A  48       6.805  16.001  11.916  1.00 49.70           C
ATOM    394  OG  SER A  48       6.208  16.589  13.061  1.00 49.70           O
ATOM    395  C   SER A  48       5.094  14.241  12.006  1.00 49.70           C
ATOM    396  O   SER A  48       5.487  13.077  12.021  1.00 49.70           O
ATOM    397  N   ASP A  49       4.079  14.652  12.801  1.00 72.85           N
ATOM    398  CA  ASP A  49       3.447  13.763  13.754  1.00 72.85           C
ATOM    399  CB  ASP A  49       2.431  14.479  14.667  1.00 72.85           C
ATOM    400  CG  ASP A  49       1.384  15.188  13.821  1.00 72.85           C
ATOM    401  OD1 ASP A  49       1.776  15.905  12.861  1.00 72.85           O
ATOM    402  OD2 ASP A  49       0.173  15.027  14.128  1.00 72.85           O
ATOM    403  C   ASP A  49       2.792  12.640  13.004  1.00 72.85           C
ATOM    404  O   ASP A  49       2.793  11.478  13.429  1.00 72.85           O
ATOM    405  N   HIS A  50       2.211  12.986  11.843  1.00 79.00           N
ATOM    406  CA  HIS A  50       1.573  12.033  10.999  1.00 79.00           C
ATOM    407  ND1 HIS A  50      -1.486  13.137  10.555  1.00 79.00           N
ATOM    408  CG  HIS A  50      -0.248  13.564  10.124  1.00 79.00           C
ATOM    409  CB  HIS A  50       0.887  12.653   9.773  1.00 79.00           C
ATOM    410  NE2 HIS A  50      -1.582  15.355  10.452  1.00 79.00           N
ATOM    411  CD2 HIS A  50      -0.327  14.924  10.071  1.00 79.00           C
ATOM    412  CE1 HIS A  50      -2.244  14.247  10.735  1.00 79.00           C
ATOM    413  C   HIS A  50       2.614  11.079  10.500  1.00 79.00           C
ATOM    414  O   HIS A  50       2.334   9.895  10.350  1.00 79.00           O
ATOM    415  N   LEU A  51       3.829  11.581  10.195  1.00 65.15           N
ATOM    416  CA  LEU A  51       4.916  10.777   9.695  1.00 65.15           C
ATOM    417  CB  LEU A  51       6.181  11.605   9.410  1.00 65.15           C
ATOM    418  CG  LEU A  51       7.356  10.772   8.868  1.00 65.15           C
ATOM    419  CD1 LEU A  51       7.027  10.168   7.496  1.00 65.15           C
ATOM    420  CD2 LEU A  51       8.656  11.593   8.859  1.00 65.15           C
ATOM    421  C   LEU A  51       5.291   9.765  10.737  1.00 65.15           C
ATOM    422  O   LEU A  51       5.554   8.615  10.406  1.00 65.15           O
ATOM    423  N   THR A  52       5.348  10.165  12.025  1.00 61.08           N
ATOM    424  CA  THR A  52       5.744   9.257  13.076  1.00 61.08           C
ATOM    425  CB  THR A  52       5.870   9.942  14.411  1.00 61.08           C
ATOM    426  OG1 THR A  52       6.817  10.995  14.321  1.00 61.08           O
ATOM    427  CG2 THR A  52       6.331   8.929  15.475  1.00 61.08           C
ATOM    428  C   THR A  52       4.740   8.153  13.208  1.00 61.08           C
ATOM    429  O   THR A  52       5.103   6.985  13.365  1.00 61.08           O
ATOM    430  N   THR A  53       3.438   8.492  13.149  1.00146.64           N
ATOM    431  CA  THR A  53       2.453   7.454  13.289  1.00146.64           C
ATOM    432  CB  THR A  53       1.059   7.984  13.461  1.00146.64           C
ATOM    433  OG1 THR A  53       0.148   6.909  13.591  1.00146.64           O
ATOM    434  CG2 THR A  53       0.680   8.885  12.284  1.00146.64           C
ATOM    435  C   THR A  53       2.526   6.471  12.150  1.00146.64           C
ATOM    436  O   THR A  53       2.362   5.262  12.331  1.00146.64           O
ATOM    437  N   HIS A  54       2.769   6.961  10.925  1.00110.74           N
ATOM    438  CA  HIS A  54       2.855   6.089   9.776  1.00110.74           C
ATOM    439  ND1 HIS A  54       2.142   5.247   6.830  1.00110.74           N
ATOM    440  CG  HIS A  54       3.149   6.079   7.262  1.00110.74           C
ATOM    441  CB  HIS A  54       3.064   6.913   8.497  1.00110.74           C
ATOM    442  NE2 HIS A  54       3.790   5.083   5.347  1.00110.74           N
ATOM    443  CD2 HIS A  54       4.146   5.969   6.348  1.00110.74           C
ATOM    444  CE1 HIS A  54       2.577   4.675   5.681  1.00110.74           C
ATOM    445  C   HIS A  54       4.020   5.139   9.919  1.00110.74           C
ATOM    446  O   HIS A  54       3.934   3.969   9.543  1.00110.74           O
ATOM    447  N   ILE A  55       5.164   5.619  10.446  1.00 76.49           N
ATOM    448  CA  ILE A  55       6.331   4.776  10.596  1.00 76.49           C
ATOM    449  CB  ILE A  55       7.520   5.510  11.131  1.00 76.49           C
ATOM    450  CG1 ILE A  55       7.927   6.624  10.149  1.00 76.49           C
ATOM    451  CG2 ILE A  55       8.624   4.468  11.387  1.00 76.49           C
ATOM    452  CD1 ILE A  55       8.854   7.676  10.754  1.00 76.49           C
ATOM    453  C   ILE A  55       6.013   3.662  11.545  1.00 76.49           C
ATOM    454  O   ILE A  55       6.477   2.539  11.348  1.00 76.49           O
ATOM    455  N   ARG A  56       5.247   3.957  12.622  1.00159.89           N
ATOM    456  CA  ARG A  56       4.888   2.961  13.599  1.00159.89           C
ATOM    457  CB  ARG A  56       3.929   3.443  14.703  1.00159.89           C
ATOM    458  CG  ARG A  56       4.476   4.383  15.777  1.00159.89           C
ATOM    459  CD  ARG A  56       3.550   4.400  17.002  1.00159.89           C
ATOM    460  NE  ARG A  56       3.864   5.593  17.837  1.00159.89           N
ATOM    461  CZ  ARG A  56       3.189   6.760  17.617  1.00159.89           C
ATOM    462  NH1 ARG A  56       2.269   6.834  16.612  1.00159.89           N
ATOM    463  NH2 ARG A  56       3.422   7.850  18.403  1.00159.89           N
ATOM    464  C   ARG A  56       4.083   1.890  12.908  1.00159.89           C
ATOM    465  O   ARG A  56       4.186   0.727  13.293  1.00159.89           O
ATOM    466  N   THR A  57       3.201   2.257  11.940  1.00113.51           N
ATOM    467  CA  THR A  57       2.369   1.274  11.281  1.00113.51           C
ATOM    468  CB  THR A  57       1.349   1.838  10.332  1.00113.51           C
ATOM    469  OG1 THR A  57       1.971   2.357   9.170  1.00113.51           O
ATOM    470  CG2 THR A  57       0.572   2.950  11.057  1.00113.51           C
ATOM    471  C   THR A  57       3.241   0.356  10.487  1.00113.51           C
ATOM    472  O   THR A  57       2.990  -0.846  10.392  1.00113.51           O
ATOM    473  N   HIS A  58       4.280   0.908   9.840  1.00105.28           N
ATOM    474  CA  HIS A  58       5.093   0.028   9.080  1.00105.28           C
ATOM    475  ND1 HIS A  58       5.445   0.568   5.889  1.00105.28           N
ATOM    476  CG  HIS A  58       5.724   1.313   7.012  1.00105.28           C
ATOM    477  CB  HIS A  58       6.211   0.715   8.290  1.00105.28           C
ATOM    478  NE2 HIS A  58       5.035   2.686   5.362  1.00105.28           N
ATOM    479  CD2 HIS A  58       5.466   2.605   6.674  1.00105.28           C
ATOM    480  CE1 HIS A  58       5.037   1.436   4.932  1.00105.28           C
ATOM    481  C   HIS A  58       5.766  -0.975   9.981  1.00105.28           C
ATOM    482  O   HIS A  58       5.787  -2.164   9.664  1.00105.28           O
ATOM    483  N   THR A  59       6.367  -0.511  11.102  1.00 75.14           N
ATOM    484  CA  THR A  59       7.094  -1.337  12.036  1.00 75.14           C
ATOM    485  CB  THR A  59       7.854  -0.507  13.032  1.00 75.14           C
ATOM    486  OG1 THR A  59       6.957   0.266  13.816  1.00 75.14           O
ATOM    487  CG2 THR A  59       8.809   0.419  12.259  1.00 75.14           C
ATOM    488  C   THR A  59       6.228  -2.311  12.808  1.00 75.14           C
ATOM    489  O   THR A  59       6.571  -3.488  12.944  1.00 75.14           O
ATOM    490  N   GLY A  60       5.057  -1.873  13.310  1.00 36.36           N
ATOM    491  CA  GLY A  60       4.258  -2.741  14.131  1.00 36.36           C
ATOM    492  C   GLY A  60       4.428  -2.362  15.583  1.00 36.36           C
ATOM    493  O   GLY A  60       3.961  -3.073  16.472  1.00 36.36           O
ATOM    494  N   GLU A  61       5.116  -1.235  15.854  1.00 70.50           N
ATOM    495  CA  GLU A  61       5.353  -0.701  17.176  1.00 70.50           C
ATOM    496  CB  GLU A  61       6.312   0.506  17.108  1.00 70.50           C
ATOM    497  CG  GLU A  61       6.517   1.274  18.416  1.00 70.50           C
ATOM    498  CD  GLU A  61       7.323   2.529  18.090  1.00 70.50           C
ATOM    499  OE1 GLU A  61       8.401   2.400  17.450  1.00 70.50           O
ATOM    500  OE2 GLU A  61       6.860   3.638  18.470  1.00 70.50           O
ATOM    501  C   GLU A  61       4.061  -0.187  17.756  1.00 70.50           C
ATOM    502  O   GLU A  61       3.299   0.489  17.065  1.00 70.50           O
ATOM    503  N   LYS A  62       3.773  -0.486  19.049  1.00 72.35           N
ATOM    504  CA  LYS A  62       2.575   0.039  19.658  1.00 72.35           C
ATOM    505  CB  LYS A  62       1.405  -0.959  19.651  1.00 72.35           C
ATOM    506  CG  LYS A  62       0.855  -1.223  18.246  1.00 72.35           C
ATOM    507  CD  LYS A  62      -0.167  -2.360  18.175  1.00 72.35           C
ATOM    508  CE  LYS A  62      -0.816  -2.501  16.794  1.00 72.35           C
ATOM    509  NZ  LYS A  62      -1.921  -3.486  16.834  1.00 72.35           N
ATOM    510  C   LYS A  62       2.869   0.414  21.086  1.00 72.35           C
ATOM    511  O   LYS A  62       2.873  -0.419  21.993  1.00 72.35           O
ATOM    512  N   PRO A  63       3.125   1.680  21.273  1.00 87.79           N
ATOM    513  CA  PRO A  63       3.468   2.217  22.570  1.00 87.79           C
ATOM    514  CD  PRO A  63       3.755   2.429  20.198  1.00 87.79           C
ATOM    515  CB  PRO A  63       4.150   3.557  22.300  1.00 87.79           C
ATOM    516  CG  PRO A  63       4.716   3.414  20.879  1.00 87.79           C
ATOM    517  C   PRO A  63       2.357   2.359  23.571  1.00 87.79           C
ATOM    518  O   PRO A  63       2.672   2.526  24.748  1.00 87.79           O
ATOM    519  N   PHE A  64       1.072   2.334  23.163  1.00 69.88           N
ATOM    520  CA  PHE A  64       0.047   2.632  24.130  1.00 69.88           C
ATOM    521  CB  PHE A  64      -0.946   3.695  23.627  1.00 69.88           C
ATOM    522  CG  PHE A  64      -0.128   4.873  23.214  1.00 69.88           C
ATOM    523  CD1 PHE A  64       0.377   5.756  24.142  1.00 69.88           C
ATOM    524  CD2 PHE A  64       0.139   5.092  21.882  1.00 69.88           C
ATOM    525  CE1 PHE A  64       1.132   6.836  23.744  1.00 69.88           C
ATOM    526  CE2 PHE A  64       0.892   6.170  21.478  1.00 69.88           C
ATOM    527  CZ  PHE A  64       1.394   7.045  22.411  1.00 69.88           C
ATOM    528  C   PHE A  64      -0.729   1.389  24.434  1.00 69.88           C
ATOM    529  O   PHE A  64      -1.273   0.743  23.539  1.00 69.88           O
ATOM    530  N   ALA A  65      -0.825   1.048  25.734  1.00 35.33           N
ATOM    531  CA  ALA A  65      -1.496  -0.153  26.136  1.00 35.33           C
ATOM    532  CB  ALA A  65      -0.596  -1.099  26.949  1.00 35.33           C
ATOM    533  C   ALA A  65      -2.668   0.203  26.995  1.00 35.33           C
ATOM    534  O   ALA A  65      -2.646   1.178  27.746  1.00 35.33           O
ATOM    535  N   CYS A  66      -3.750  -0.586  26.877  1.00 48.33           N
ATOM    536  CA  CYS A  66      -4.927  -0.340  27.658  1.00 48.33           C
ATOM    537  CB  CYS A  66      -6.188  -0.984  27.054  1.00 48.33           C
ATOM    538  SG  CYS A  66      -7.682  -0.668  28.036  1.00 48.33           S
ATOM    539  C   CYS A  66      -4.708  -0.894  29.031  1.00 48.33           C
ATOM    540  O   CYS A  66      -4.180  -1.991  29.202  1.00 48.33           O
ATOM    541  N   ASP A  67      -5.119  -0.137  30.063  1.00 51.68           N
ATOM    542  CA  ASP A  67      -4.903  -0.591  31.404  1.00 51.68           C
ATOM    543  CB  ASP A  67      -5.379   0.412  32.469  1.00 51.68           C
ATOM    544  CG  ASP A  67      -4.386   1.560  32.517  1.00 51.68           C
ATOM    545  OD1 ASP A  67      -3.197   1.318  32.177  1.00 51.68           O
ATOM    546  OD2 ASP A  67      -4.798   2.687  32.896  1.00 51.68           O
ATOM    547  C   ASP A  67      -5.671  -1.851  31.643  1.00 51.68           C
ATOM    548  O   ASP A  67      -5.154  -2.795  32.241  1.00 51.68           O
ATOM    549  N   ILE A  68      -6.946  -1.886  31.217  1.00137.81           N
ATOM    550  CA  ILE A  68      -7.741  -3.034  31.539  1.00137.81           C
ATOM    551  CB  ILE A  68      -9.208  -2.758  31.337  1.00137.81           C
ATOM    552  CG1 ILE A  68     -10.059  -3.931  31.834  1.00137.81           C
ATOM    553  CG2 ILE A  68      -9.466  -2.364  29.876  1.00137.81           C
ATOM    554  CD1 ILE A  68     -11.550  -3.597  31.867  1.00137.81           C
ATOM    555  C   ILE A  68      -7.347  -4.277  30.781  1.00137.81           C
ATOM    556  O   ILE A  68      -6.997  -5.288  31.391  1.00137.81           O
ATOM    557  N   CYS A  69      -7.411  -4.246  29.432  1.00 76.45           N
ATOM    558  CA  CYS A  69      -7.096  -5.384  28.606  1.00 76.45           C
ATOM    559  CB  CYS A  69      -7.759  -5.302  27.222  1.00 76.45           C
ATOM    560  SG  CYS A  69      -7.311  -3.788  26.326  1.00 76.45           S
ATOM    561  C   CYS A  69      -5.617  -5.579  28.426  1.00 76.45           C
ATOM    562  O   CYS A  69      -5.133  -6.709  28.411  1.00 76.45           O
ATOM    563  N   GLY A  70      -4.850  -4.481  28.282  1.00 27.99           N
ATOM    564  CA  GLY A  70      -3.448  -4.615  28.009  1.00 27.99           C
ATOM    565  C   GLY A  70      -3.270  -4.622  26.519  1.00 27.99           C
ATOM    566  O   GLY A  70      -2.179  -4.880  26.011  1.00 27.99           O
ATOM    567  N   ARG A  71      -4.351  -4.335  25.773  1.00 76.01           N
ATOM    568  CA  ARG A  71      -4.275  -4.317  24.343  1.00 76.01           C
ATOM    569  CB  ARG A  71      -5.644  -4.122  23.679  1.00 76.01           C
ATOM    570  CG  ARG A  71      -5.619  -4.444  22.190  1.00 76.01           C
ATOM    571  CD  ARG A  71      -6.959  -4.265  21.482  1.00 76.01           C
ATOM    572  NE  ARG A  71      -6.880  -5.095  20.250  1.00 76.01           N
ATOM    573  CZ  ARG A  71      -6.161  -4.676  19.168  1.00 76.01           C
ATOM    574  NH1 ARG A  71      -5.547  -3.456  19.174  1.00 76.01           N
ATOM    575  NH2 ARG A  71      -6.037  -5.495  18.088  1.00 76.01           N
ATOM    576  C   ARG A  71      -3.416  -3.155  23.957  1.00 76.01           C
ATOM    577  O   ARG A  71      -3.497  -2.085  24.560  1.00 76.01           O
ATOM    578  N   LYS A  72      -2.577  -3.351  22.917  1.00120.71           N
ATOM    579  CA  LYS A  72      -1.623  -2.361  22.494  1.00120.71           C
ATOM    580  CB  LYS A  72      -0.290  -2.991  22.053  1.00120.71           C
ATOM    581  CG  LYS A  72       0.386  -3.853  23.124  1.00120.71           C
ATOM    582  CD  LYS A  72       0.777  -3.085  24.388  1.00120.71           C
ATOM    583  CE  LYS A  72       1.435  -3.953  25.463  1.00120.71           C
ATOM    584  NZ  LYS A  72       2.908  -3.881  25.350  1.00120.71           N
ATOM    585  C   LYS A  72      -2.160  -1.638  21.294  1.00120.71           C
ATOM    586  O   LYS A  72      -2.861  -2.221  20.467  1.00120.71           O
ATOM    587  N   PHE A  73      -1.832  -0.329  21.175  1.00 66.73           N
ATOM    588  CA  PHE A  73      -2.294   0.460  20.066  1.00 66.73           C
ATOM    589  CB  PHE A  73      -3.424   1.443  20.435  1.00 66.73           C
ATOM    590  CG  PHE A  73      -4.596   0.655  20.911  1.00 66.73           C
ATOM    591  CD1 PHE A  73      -5.514   0.134  20.028  1.00 66.73           C
ATOM    592  CD2 PHE A  73      -4.770   0.445  22.258  1.00 66.73           C
ATOM    593  CE1 PHE A  73      -6.588  -0.590  20.490  1.00 66.73           C
ATOM    594  CE2 PHE A  73      -5.842  -0.277  22.725  1.00 66.73           C
ATOM    595  CZ  PHE A  73      -6.753  -0.796  21.840  1.00 66.73           C
ATOM    596  C   PHE A  73      -1.166   1.310  19.581  1.00 66.73           C
ATOM    597  O   PHE A  73      -0.303   1.731  20.349  1.00 66.73           O
ATOM    598  N   ALA A  74      -1.140   1.547  18.256  1.00 46.69           N
ATOM    599  CA  ALA A  74      -0.162   2.388  17.638  1.00 46.69           C
ATOM    600  CB  ALA A  74      -0.206   2.321  16.100  1.00 46.69           C
ATOM    601  C   ALA A  74      -0.388   3.810  18.060  1.00 46.69           C
ATOM    602  O   ALA A  74       0.570   4.545  18.295  1.00 46.69           O
ATOM    603  N   ARG A  75      -1.663   4.248  18.167  1.00117.68           N
ATOM    604  CA  ARG A  75      -1.886   5.630  18.499  1.00117.68           C
ATOM    605  CB  ARG A  75      -2.533   6.440  17.360  1.00117.68           C
ATOM    606  CG  ARG A  75      -1.635   6.579  16.128  1.00117.68           C
ATOM    607  CD  ARG A  75      -2.070   7.694  15.173  1.00117.68           C
ATOM    608  NE  ARG A  75      -3.332   7.265  14.509  1.00117.68           N
ATOM    609  CZ  ARG A  75      -3.983   8.122  13.669  1.00117.68           C
ATOM    610  NH1 ARG A  75      -3.483   9.372  13.441  1.00117.68           N
ATOM    611  NH2 ARG A  75      -5.140   7.727  13.063  1.00117.68           N
ATOM    612  C   ARG A  75      -2.759   5.764  19.710  1.00117.68           C
ATOM    613  O   ARG A  75      -3.555   4.885  20.037  1.00117.68           O
ATOM    614  N   SER A  76      -2.603   6.909  20.410  1.00 41.46           N
ATOM    615  CA  SER A  76      -3.305   7.223  21.624  1.00 41.46           C
ATOM    616  CB  SER A  76      -2.816   8.522  22.284  1.00 41.46           C
ATOM    617  OG  SER A  76      -3.064   9.624  21.426  1.00 41.46           O
ATOM    618  C   SER A  76      -4.769   7.399  21.364  1.00 41.46           C
ATOM    619  O   SER A  76      -5.586   7.054  22.215  1.00 41.46           O
ATOM    620  N   ASP A  77      -5.150   7.939  20.188  1.00 61.73           N
ATOM    621  CA  ASP A  77      -6.551   8.159  19.954  1.00 61.73           C
ATOM    622  CB  ASP A  77      -6.884   8.886  18.628  1.00 61.73           C
ATOM    623  CG  ASP A  77      -6.455   8.065  17.416  1.00 61.73           C
ATOM    624  OD1 ASP A  77      -5.254   7.691  17.338  1.00 61.73           O
ATOM    625  OD2 ASP A  77      -7.326   7.805  16.543  1.00 61.73           O
ATOM    626  C   ASP A  77      -7.221   6.827  19.968  1.00 61.73           C
ATOM    627  O   ASP A  77      -8.325   6.683  20.496  1.00 61.73           O
ATOM    628  N   GLU A  78      -6.540   5.819  19.391  1.00 55.48           N
ATOM    629  CA  GLU A  78      -7.057   4.486  19.313  1.00 55.48           C
ATOM    630  CB  GLU A  78      -6.123   3.545  18.531  1.00 55.48           C
ATOM    631  CG  GLU A  78      -6.044   3.864  17.035  1.00 55.48           C
ATOM    632  CD  GLU A  78      -5.071   2.887  16.389  1.00 55.48           C
ATOM    633  OE1 GLU A  78      -3.995   2.643  16.996  1.00 55.48           O
ATOM    634  OE2 GLU A  78      -5.388   2.369  15.285  1.00 55.48           O
ATOM    635  C   GLU A  78      -7.210   3.934  20.690  1.00 55.48           C
ATOM    636  O   GLU A  78      -8.218   3.295  20.987  1.00 55.48           O
ATOM    637  N   ARG A  79      -6.211   4.182  21.562  1.00108.86           N
ATOM    638  CA  ARG A  79      -6.199   3.691  22.910  1.00108.86           C
ATOM    639  CB  ARG A  79      -4.937   4.138  23.667  1.00108.86           C
ATOM    640  CG  ARG A  79      -4.870   3.654  25.115  1.00108.86           C
ATOM    641  CD  ARG A  79      -3.971   4.531  25.990  1.00108.86           C
ATOM    642  NE  ARG A  79      -4.784   5.696  26.447  1.00108.86           N
ATOM    643  CZ  ARG A  79      -4.270   6.962  26.402  1.00108.86           C
ATOM    644  NH1 ARG A  79      -3.076   7.195  25.783  1.00108.86           N
ATOM    645  NH2 ARG A  79      -4.940   7.995  26.990  1.00108.86           N
ATOM    646  C   ARG A  79      -7.357   4.266  23.657  1.00108.86           C
ATOM    647  O   ARG A  79      -8.037   3.552  24.391  1.00108.86           O
ATOM    648  N   LYS A  80      -7.613   5.578  23.490  1.00 93.00           N
ATOM    649  CA  LYS A  80      -8.672   6.211  24.226  1.00 93.00           C
ATOM    650  CB  LYS A  80      -8.723   7.740  24.051  1.00 93.00           C
ATOM    651  CG  LYS A  80      -9.629   8.422  25.082  1.00 93.00           C
ATOM    652  CD  LYS A  80      -9.390   9.926  25.233  1.00 93.00           C
ATOM    653  CE  LYS A  80      -8.037  10.269  25.861  1.00 93.00           C
ATOM    654  NZ  LYS A  80      -7.927  11.733  26.049  1.00 93.00           N
ATOM    655  C   LYS A  80      -9.994   5.634  23.827  1.00 93.00           C
ATOM    656  O   LYS A  80     -10.845   5.396  24.688  1.00 93.00           O
ATOM    657  N   ARG A  81     -10.193   5.384  22.512  1.00111.64           N
ATOM    658  CA  ARG A  81     -11.468   4.883  22.064  1.00111.64           C
ATOM    659  CB  ARG A  81     -11.556   4.657  20.538  1.00111.64           C
ATOM    660  CG  ARG A  81     -12.933   4.135  20.102  1.00111.64           C
ATOM    661  CD  ARG A  81     -12.931   3.296  18.818  1.00111.64           C
ATOM    662  NE  ARG A  81     -12.619   4.183  17.664  1.00111.64           N
ATOM    663  CZ  ARG A  81     -13.636   4.756  16.958  1.00111.64           C
ATOM    664  NH1 ARG A  81     -14.929   4.570  17.359  1.00111.64           N
ATOM    665  NH2 ARG A  81     -13.367   5.495  15.841  1.00111.64           N
ATOM    666  C   ARG A  81     -11.728   3.544  22.667  1.00111.64           C
ATOM    667  O   ARG A  81     -12.843   3.245  23.098  1.00111.64           O
ATOM    668  N   HIS A  82     -10.685   2.698  22.697  1.00 89.97           N
ATOM    669  CA  HIS A  82     -10.821   1.351  23.174  1.00 89.97           C
ATOM    670  ND1 HIS A  82     -10.172  -1.821  22.629  1.00 89.97           N
ATOM    671  CG  HIS A  82      -9.608  -0.829  23.397  1.00 89.97           C
ATOM    672  CB  HIS A  82      -9.507   0.594  22.987  1.00 89.97           C
ATOM    673  NE2 HIS A  82      -9.478  -2.774  24.507  1.00 89.97           N
ATOM    674  CD2 HIS A  82      -9.192  -1.425  24.542  1.00 89.97           C
ATOM    675  CE1 HIS A  82     -10.069  -2.968  23.344  1.00 89.97           C
ATOM    676  C   HIS A  82     -11.184   1.338  24.630  1.00 89.97           C
ATOM    677  O   HIS A  82     -12.028   0.555  25.073  1.00 89.97           O
ATOM    678  N   THR A  83     -10.546   2.220  25.421  1.00 64.58           N
ATOM    679  CA  THR A  83     -10.792   2.242  26.835  1.00 64.58           C
ATOM    680  CB  THR A  83      -9.960   3.280  27.533  1.00 64.58           C
ATOM    681  OG1 THR A  83      -8.577   3.058  27.292  1.00 64.58           O
ATOM    682  CG2 THR A  83     -10.254   3.206  29.042  1.00 64.58           C
ATOM    683  C   THR A  83     -12.231   2.583  27.087  1.00 64.58           C
ATOM    684  O   THR A  83     -12.868   1.987  27.959  1.00 64.58           O
ATOM    685  N   LYS A  84     -12.769   3.555  26.319  1.00 96.14           N
ATOM    686  CA  LYS A  84     -14.120   4.036  26.495  1.00 96.14           C
ATOM    687  CB  LYS A  84     -14.532   5.068  25.434  1.00 96.14           C
ATOM    688  CG  LYS A  84     -13.685   6.332  25.337  1.00 96.14           C
ATOM    689  CD  LYS A  84     -13.978   7.100  24.045  1.00 96.14           C
ATOM    690  CE  LYS A  84     -13.163   8.384  23.888  1.00 96.14           C
ATOM    691  NZ  LYS A  84     -13.480   9.034  22.596  1.00 96.14           N
ATOM    692  C   LYS A  84     -15.079   2.908  26.262  1.00 96.14           C
ATOM    693  O   LYS A  84     -16.058   2.757  26.992  1.00 96.14           O
ATOM    694  N   ILE A  85     -14.816   2.091  25.218  1.00133.09           N
ATOM    695  CA  ILE A  85     -15.692   1.019  24.843  1.00133.09           C
ATOM    696  CB  ILE A  85     -15.374   0.361  23.516  1.00133.09           C
ATOM    697  CG1 ILE A  85     -14.037  -0.397  23.492  1.00133.09           C
ATOM    698  CG2 ILE A  85     -15.453   1.474  22.455  1.00133.09           C
ATOM    699  CD1 ILE A  85     -14.037  -1.703  24.286  1.00133.09           C
ATOM    700  C   ILE A  85     -15.745   0.023  25.955  1.00133.09           C
ATOM    701  O   ILE A  85     -16.802  -0.548  26.231  1.00133.09           O
ATOM    702  N   HIS A  86     -14.606  -0.215  26.635  1.00123.20           N
ATOM    703  CA  HIS A  86     -14.604  -1.218  27.650  1.00123.20           C
ATOM    704  ND1 HIS A  86     -12.432  -3.715  28.059  1.00123.20           N
ATOM    705  CG  HIS A  86     -12.324  -2.357  27.870  1.00123.20           C
ATOM    706  CB  HIS A  86     -13.288  -1.361  28.435  1.00123.20           C
ATOM    707  NE2 HIS A  86     -10.596  -3.385  26.864  1.00123.20           N
ATOM    708  CD2 HIS A  86     -11.197  -2.171  27.133  1.00123.20           C
ATOM    709  CE1 HIS A  86     -11.369  -4.285  27.434  1.00123.20           C
ATOM    710  C   HIS A  86     -15.645  -0.922  28.687  1.00123.20           C
ATOM    711  O   HIS A  86     -16.367  -1.838  29.034  1.00123.20           O
ATOM    712  N   THR A  87     -15.812   0.311  29.207  1.00124.25           N
ATOM    713  CA  THR A  87     -16.785   0.536  30.252  1.00124.25           C
ATOM    714  CB  THR A  87     -16.794   1.948  30.771  1.00124.25           C
ATOM    715  OG1 THR A  87     -17.642   2.045  31.906  1.00124.25           O
ATOM    716  CG2 THR A  87     -17.285   2.891  29.660  1.00124.25           C
ATOM    717  C   THR A  87     -18.151   0.229  29.749  1.00124.25           C
ATOM    718  O   THR A  87     -18.965  -0.339  30.474  1.00124.25           O
ATOM    719  N   GLY A  88     -18.450   0.578  28.486  1.00113.85           N
ATOM    720  CA  GLY A  88     -19.792   0.372  28.049  1.00113.85           C
ATOM    721  C   GLY A  88     -20.549   1.419  28.776  1.00113.85           C
ATOM    722  O   GLY A  88     -20.098   2.560  28.866  1.00113.85           O
ATOM    723  N   ASP A  89     -21.729   1.076  29.312  1.00203.08           N
ATOM    724  CA  ASP A  89     -22.392   2.088  30.070  1.00203.08           C
ATOM    725  CB  ASP A  89     -23.794   1.682  30.548  1.00203.08           C
ATOM    726  CG  ASP A  89     -24.478   2.925  31.095  1.00203.08           C
ATOM    727  OD1 ASP A  89     -23.841   3.648  31.907  1.00203.08           O
ATOM    728  OD2 ASP A  89     -25.652   3.163  30.704  1.00203.08           O
ATOM    729  C   ASP A  89     -21.539   2.286  31.274  1.00203.08           C
ATOM    730  O   ASP A  89     -21.092   1.316  31.886  1.00203.08           O
ATOM    731  N   PRO A  90     -21.263   3.512  31.625  1.00114.14           N
ATOM    732  CA  PRO A  90     -20.459   3.715  32.791  1.00114.14           C
ATOM    733  CD  PRO A  90     -21.093   4.588  30.663  1.00114.14           C
ATOM    734  CB  PRO A  90     -19.905   5.140  32.704  1.00114.14           C
ATOM    735  CG  PRO A  90     -20.674   5.787  31.534  1.00114.14           C
ATOM    736  C   PRO A  90     -21.261   3.430  34.008  1.00114.14           C
ATOM    737  O   PRO A  90     -22.403   3.880  34.094  1.00114.14           O
ATOM    738  N   LYS A  91     -20.686   2.688  34.967  1.00277.14           N
ATOM    739  CA  LYS A  91     -21.409   2.451  36.175  1.00277.14           C
ATOM    740  CB  LYS A  91     -22.179   1.120  36.232  1.00277.14           C
ATOM    741  CG  LYS A  91     -23.434   1.084  35.353  1.00277.14           C
ATOM    742  CD  LYS A  91     -23.166   0.833  33.866  1.00277.14           C
ATOM    743  CE  LYS A  91     -23.289  -0.650  33.496  1.00277.14           C
ATOM    744  NZ  LYS A  91     -22.854  -0.891  32.102  1.00277.14           N
ATOM    745  C   LYS A  91     -20.426   2.457  37.288  1.00277.14           C
ATOM    746  O   LYS A  91     -19.234   2.224  37.096  1.00277.14           O
ATOM    747  N   LYS A  92     -20.924   2.738  38.500  1.00208.77           N
ATOM    748  CA  LYS A  92     -20.069   2.803  39.640  1.00208.77           C
ATOM    749  CB  LYS A  92     -20.832   3.254  40.891  1.00208.77           C
ATOM    750  CG  LYS A  92     -21.411   4.664  40.742  1.00208.77           C
ATOM    751  CD  LYS A  92     -22.580   4.947  41.685  1.00208.77           C
ATOM    752  CE  LYS A  92     -23.900   4.336  41.210  1.00208.77           C
ATOM    753  NZ  LYS A  92     -24.976   4.672  42.167  1.00208.77           N
ATOM    754  C   LYS A  92     -19.517   1.433  39.866  1.00208.77           C
ATOM    755  O   LYS A  92     -20.237   0.436  39.824  1.00208.77           O
ATOM    756  N   LYS A  93     -18.191   1.369  40.097  1.00263.45           N
ATOM    757  CA  LYS A  93     -17.489   0.141  40.316  1.00263.45           C
ATOM    758  CB  LYS A  93     -15.960   0.301  40.166  1.00263.45           C
ATOM    759  CG  LYS A  93     -15.193  -1.000  39.910  1.00263.45           C
ATOM    760  CD  LYS A  93     -13.690  -0.807  39.660  1.00263.45           C
ATOM    761  CE  LYS A  93     -13.284   0.574  39.131  1.00263.45           C
ATOM    762  NZ  LYS A  93     -13.973   0.871  37.856  1.00263.45           N
ATOM    763  C   LYS A  93     -17.767  -0.256  41.729  1.00263.45           C
ATOM    764  O   LYS A  93     -18.078   0.590  42.565  1.00263.45           O
ATOM    765  N   ARG A  94     -17.688  -1.566  42.037  1.00286.29           N
ATOM    766  CA  ARG A  94     -17.933  -1.980  43.388  1.00286.29           C
ATOM    767  CB  ARG A  94     -17.938  -3.508  43.584  1.00286.29           C
ATOM    768  CG  ARG A  94     -16.640  -4.180  43.128  1.00286.29           C
ATOM    769  CD  ARG A  94     -16.651  -5.710  43.220  1.00286.29           C
ATOM    770  NE  ARG A  94     -16.248  -6.102  44.601  1.00286.29           N
ATOM    771  CZ  ARG A  94     -15.798  -7.371  44.835  1.00286.29           C
ATOM    772  NH1 ARG A  94     -15.821  -8.293  43.829  1.00286.29           N
ATOM    773  NH2 ARG A  94     -15.313  -7.720  46.063  1.00286.29           N
ATOM    774  C   ARG A  94     -16.831  -1.410  44.208  1.00286.29           C
ATOM    775  O   ARG A  94     -15.718  -1.227  43.719  1.00286.29           O
ATOM    776  N   LYS A  95     -17.124  -1.081  45.479  1.00240.64           N
ATOM    777  CA  LYS A  95     -16.109  -0.498  46.299  1.00240.64           C
ATOM    778  CB  LYS A  95     -16.607   0.031  47.653  1.00240.64           C
ATOM    779  CG  LYS A  95     -15.577   0.906  48.370  1.00240.64           C
ATOM    780  CD  LYS A  95     -16.090   1.539  49.665  1.00240.64           C
ATOM    781  CE  LYS A  95     -15.593   0.823  50.921  1.00240.64           C
ATOM    782  NZ  LYS A  95     -16.066   1.530  52.132  1.00240.64           N
ATOM    783  C   LYS A  95     -15.108  -1.559  46.593  1.00240.64           C
ATOM    784  O   LYS A  95     -15.449  -2.727  46.769  1.00240.64           O
ATOM    785  N   VAL A  96     -13.824  -1.172  46.627  1.00 75.82           N
ATOM    786  CA  VAL A  96     -12.818  -2.133  46.931  1.00 75.82           C
ATOM    787  CB  VAL A  96     -12.115  -2.652  45.716  1.00 75.82           C
ATOM    788  CG1 VAL A  96     -10.992  -3.600  46.166  1.00 75.82           C
ATOM    789  CG2 VAL A  96     -13.158  -3.283  44.778  1.00 75.82           C
ATOM    790  C   VAL A  96     -11.786  -1.417  47.718  1.00 75.82           C
ATOM    791  O   VAL A  96     -11.624  -0.205  47.585  1.00 75.82           O
ATOM    792  N   ALA A  97     -11.074  -2.136  48.600  1.00186.34           N
ATOM    793  CA  ALA A  97     -10.006  -1.440  49.231  1.00186.34           C
ATOM    794  CB  ALA A  97      -9.405  -2.191  50.432  1.00186.34           C
ATOM    795  C   ALA A  97      -8.968  -1.350  48.166  1.00186.34           C
ATOM    796  O   ALA A  97      -8.562  -2.363  47.596  1.00186.34           O
ATOM    797  N   PRO A  98      -8.529  -0.168  47.864  1.00 81.99           N
ATOM    798  CA  PRO A  98      -7.538   0.035  46.852  1.00 81.99           C
ATOM    799  CD  PRO A  98      -8.847   1.035  48.612  1.00 81.99           C
ATOM    800  CB  PRO A  98      -7.333   1.550  46.787  1.00 81.99           C
ATOM    801  CG  PRO A  98      -7.770   2.044  48.179  1.00 81.99           C
ATOM    802  C   PRO A  98      -6.341  -0.725  47.310  1.00 81.99           C
ATOM    803  O   PRO A  98      -6.216  -0.944  48.514  1.00 81.99           O
ATOM    804  N   PRO A  99      -5.489  -1.153  46.426  1.00 64.67           N
ATOM    805  CA  PRO A  99      -4.369  -1.926  46.868  1.00 64.67           C
ATOM    806  CD  PRO A  99      -5.920  -1.570  45.105  1.00 64.67           C
ATOM    807  CB  PRO A  99      -3.763  -2.565  45.612  1.00 64.67           C
ATOM    808  CG  PRO A  99      -4.608  -2.013  44.442  1.00 64.67           C
ATOM    809  C   PRO A  99      -3.447  -1.107  47.707  1.00 64.67           C
ATOM    810  O   PRO A  99      -3.381   0.109  47.532  1.00 64.67           O
ATOM    811  N   THR A 100      -2.753  -1.776  48.647  1.00107.20           N
ATOM    812  CA  THR A 100      -1.878  -1.147  49.588  1.00107.20           C
ATOM    813  CB  THR A 100      -1.309  -2.128  50.582  1.00107.20           C
ATOM    814  OG1 THR A 100      -0.507  -1.458  51.543  1.00107.20           O
ATOM    815  CG2 THR A 100      -0.475  -3.180  49.836  1.00107.20           C
ATOM    816  C   THR A 100      -0.752  -0.491  48.859  1.00107.20           C
ATOM    817  O   THR A 100      -0.386   0.640  49.173  1.00107.20           O
ATOM    818  N   ASP A 101      -0.184  -1.169  47.847  1.00136.88           N
ATOM    819  CA  ASP A 101       0.936  -0.587  47.171  1.00136.88           C
ATOM    820  CB  ASP A 101       1.808  -1.609  46.425  1.00136.88           C
ATOM    821  CG  ASP A 101       2.567  -2.407  47.474  1.00136.88           C
ATOM    822  OD1 ASP A 101       2.418  -2.077  48.680  1.00136.88           O
ATOM    823  OD2 ASP A 101       3.311  -3.347  47.086  1.00136.88           O
ATOM    824  C   ASP A 101       0.444   0.398  46.168  1.00136.88           C
ATOM    825  O   ASP A 101      -0.327   0.061  45.270  1.00136.88           O
ATOM    826  N   VAL A 102       0.874   1.665  46.331  1.00125.82           N
ATOM    827  CA  VAL A 102       0.554   2.694  45.391  1.00125.82           C
ATOM    828  CB  VAL A 102      -0.414   3.722  45.896  1.00125.82           C
ATOM    829  CG1 VAL A 102      -1.739   3.027  46.247  1.00125.82           C
ATOM    830  CG2 VAL A 102       0.242   4.489  47.060  1.00125.82           C
ATOM    831  C   VAL A 102       1.824   3.438  45.159  1.00125.82           C
ATOM    832  O   VAL A 102       2.663   3.542  46.052  1.00125.82           O
ATOM    833  N   SER A 103       2.013   3.948  43.930  1.00212.10           N
ATOM    834  CA  SER A 103       3.170   4.745  43.669  1.00212.10           C
ATOM    835  CB  SER A 103       4.480   3.937  43.607  1.00212.10           C
ATOM    836  OG  SER A 103       5.583   4.807  43.408  1.00212.10           O
ATOM    837  C   SER A 103       2.943   5.384  42.340  1.00212.10           C
ATOM    838  O   SER A 103       2.156   4.895  41.530  1.00212.10           O
ATOM    839  N   LEU A 104       3.619   6.517  42.080  1.00196.53           N
ATOM    840  CA  LEU A 104       3.410   7.160  40.823  1.00196.53           C
ATOM    841  CB  LEU A 104       3.147   8.668  40.969  1.00196.53           C
ATOM    842  CG  LEU A 104       2.019   8.964  41.981  1.00196.53           C
ATOM    843  CD1 LEU A 104       1.571  10.435  41.937  1.00196.53           C
ATOM    844  CD2 LEU A 104       0.863   7.959  41.854  1.00196.53           C
ATOM    845  C   LEU A 104       4.655   6.962  40.022  1.00196.53           C
ATOM    846  O   LEU A 104       5.766   7.150  40.517  1.00196.53           O
ATOM    847  N   GLY A 105       4.494   6.559  38.747  1.00 84.91           N
ATOM    848  CA  GLY A 105       5.644   6.346  37.923  1.00 84.91           C
ATOM    849  C   GLY A 105       6.307   7.672  37.788  1.00 84.91           C
ATOM    850  O   GLY A 105       5.642   8.704  37.704  1.00 84.91           O
ATOM    851  N   ASP A 106       7.652   7.679  37.766  1.00223.21           N
ATOM    852  CA  ASP A 106       8.313   8.942  37.661  1.00223.21           C
ATOM    853  CB  ASP A 106       9.795   8.953  38.090  1.00223.21           C
ATOM    854  CG  ASP A 106      10.591   8.053  37.154  1.00223.21           C
ATOM    855  OD1 ASP A 106      10.634   6.822  37.413  1.00223.21           O
ATOM    856  OD2 ASP A 106      11.179   8.587  36.176  1.00223.21           O
ATOM    857  C   ASP A 106       8.264   9.362  36.238  1.00223.21           C
ATOM    858  O   ASP A 106       7.947   8.573  35.350  1.00223.21           O
ATOM    859  N   GLU A 107       8.568  10.648  35.998  1.00219.00           N
ATOM    860  CA  GLU A 107       8.549  11.161  34.665  1.00219.00           C
ATOM    861  CB  GLU A 107       8.805  12.674  34.623  1.00219.00           C
ATOM    862  CG  GLU A 107       7.746  13.482  35.381  1.00219.00           C
ATOM    863  CD  GLU A 107       8.252  14.913  35.501  1.00219.00           C
ATOM    864  OE1 GLU A 107       9.206  15.267  34.758  1.00219.00           O
ATOM    865  OE2 GLU A 107       7.696  15.673  36.340  1.00219.00           O
ATOM    866  C   GLU A 107       9.660  10.481  33.941  1.00219.00           C
ATOM    867  O   GLU A 107      10.784  10.402  34.436  1.00219.00           O
ATOM    868  N   LEU A 108       9.371   9.979  32.730  1.00266.51           N
ATOM    869  CA  LEU A 108      10.379   9.265  32.017  1.00266.51           C
ATOM    870  CB  LEU A 108       9.797   8.227  31.033  1.00266.51           C
ATOM    871  CG  LEU A 108      10.853   7.430  30.238  1.00266.51           C
ATOM    872  CD1 LEU A 108      11.738   6.592  31.170  1.00266.51           C
ATOM    873  CD2 LEU A 108      10.205   6.592  29.119  1.00266.51           C
ATOM    874  C   LEU A 108      11.170  10.253  31.233  1.00266.51           C
ATOM    875  O   LEU A 108      10.715  10.762  30.210  1.00266.51           O
ATOM    876  N   HIS A 109      12.395  10.555  31.709  1.00190.10           N
ATOM    877  CA  HIS A 109      13.217  11.435  30.943  1.00190.10           C
ATOM    878  ND1 HIS A 109      13.571  14.097  32.869  1.00190.10           N
ATOM    879  CG  HIS A 109      14.164  12.854  32.892  1.00190.10           C
ATOM    880  CB  HIS A 109      14.443  12.011  31.683  1.00190.10           C
ATOM    881  NE2 HIS A 109      14.075  13.676  34.992  1.00190.10           N
ATOM    882  CD2 HIS A 109      14.463  12.613  34.200  1.00190.10           C
ATOM    883  CE1 HIS A 109      13.544  14.544  34.149  1.00190.10           C
ATOM    884  C   HIS A 109      13.792  10.546  29.903  1.00190.10           C
ATOM    885  O   HIS A 109      14.594   9.665  30.210  1.00190.10           O
ATOM    886  N   LEU A 110      13.395  10.728  28.635  1.00204.45           N
ATOM    887  CA  LEU A 110      13.966   9.839  27.679  1.00204.45           C
ATOM    888  CB  LEU A 110      13.331   9.882  26.280  1.00204.45           C
ATOM    889  CG  LEU A 110      11.877   9.378  26.251  1.00204.45           C
ATOM    890  CD1 LEU A 110      11.357   9.289  24.808  1.00204.45           C
ATOM    891  CD2 LEU A 110      11.717   8.063  27.030  1.00204.45           C
ATOM    892  C   LEU A 110      15.390  10.230  27.552  1.00204.45           C
ATOM    893  O   LEU A 110      15.756  11.376  27.808  1.00204.45           O
ATOM    894  N   ASP A 111      16.239   9.260  27.180  1.00169.17           N
ATOM    895  CA  ASP A 111      17.629   9.551  27.036  1.00169.17           C
ATOM    896  CB  ASP A 111      18.477   8.342  26.630  1.00169.17           C
ATOM    897  CG  ASP A 111      18.553   7.377  27.794  1.00169.17           C
ATOM    898  OD1 ASP A 111      18.720   7.846  28.951  1.00169.17           O
ATOM    899  OD2 ASP A 111      18.465   6.149  27.530  1.00169.17           O
ATOM    900  C   ASP A 111      17.724  10.496  25.900  1.00169.17           C
ATOM    901  O   ASP A 111      16.798  10.597  25.098  1.00169.17           O
ATOM    902  N   GLY A 112      18.849  11.230  25.815  1.00 83.60           N
ATOM    903  CA  GLY A 112      18.988  12.132  24.719  1.00 83.60           C
ATOM    904  C   GLY A 112      18.929  11.262  23.514  1.00 83.60           C
ATOM    905  O   GLY A 112      19.371  10.114  23.551  1.00 83.60           O
ATOM    906  N   GLU A 113      18.360  11.779  22.413  1.00207.87           N
ATOM    907  CA  GLU A 113      18.239  10.942  21.262  1.00207.87           C
ATOM    908  CB  GLU A 113      17.057  11.314  20.349  1.00207.87           C
ATOM    909  CG  GLU A 113      16.914  10.411  19.119  1.00207.87           C
ATOM    910  CD  GLU A 113      15.634  10.815  18.399  1.00207.87           C
ATOM    911  OE1 GLU A 113      14.537  10.439  18.893  1.00207.87           O
ATOM    912  OE2 GLU A 113      15.731  11.508  17.351  1.00207.87           O
ATOM    913  C   GLU A 113      19.468  11.097  20.442  1.00207.87           C
ATOM    914  O   GLU A 113      19.648  12.096  19.749  1.00207.87           O
ATOM    915  N   ASP A 114      20.367  10.104  20.513  1.00157.37           N
ATOM    916  CA  ASP A 114      21.510  10.159  19.662  1.00157.37           C
ATOM    917  CB  ASP A 114      22.851  10.213  20.415  1.00157.37           C
ATOM    918  CG  ASP A 114      22.983  11.627  20.966  1.00157.37           C
ATOM    919  OD1 ASP A 114      22.230  12.515  20.482  1.00157.37           O
ATOM    920  OD2 ASP A 114      23.830  11.846  21.872  1.00157.37           O
ATOM    921  C   ASP A 114      21.446   8.917  18.846  1.00157.37           C
ATOM    922  O   ASP A 114      21.688   7.821  19.346  1.00157.37           O
ATOM    923  N   VAL A 115      21.086   9.061  17.560  1.00180.59           N
ATOM    924  CA  VAL A 115      20.934   7.903  16.736  1.00180.59           C
ATOM    925  CB  VAL A 115      20.405   8.221  15.368  1.00180.59           C
ATOM    926  CG1 VAL A 115      21.455   9.038  14.599  1.00180.59           C
ATOM    927  CG2 VAL A 115      19.989   6.902  14.692  1.00180.59           C
ATOM    928  C   VAL A 115      22.259   7.223  16.620  1.00180.59           C
ATOM    929  O   VAL A 115      22.337   5.997  16.692  1.00180.59           O
ATOM    930  N   ALA A 116      23.349   8.000  16.457  1.00237.64           N
ATOM    931  CA  ALA A 116      24.647   7.404  16.341  1.00237.64           C
ATOM    932  CB  ALA A 116      25.521   8.041  15.246  1.00237.64           C
ATOM    933  C   ALA A 116      25.349   7.614  17.642  1.00237.64           C
ATOM    934  O   ALA A 116      25.201   8.656  18.277  1.00237.64           O
ATOM    935  N   MET A 117      26.125   6.606  18.091  1.00300.66           N
ATOM    936  CA  MET A 117      26.832   6.763  19.327  1.00300.66           C
ATOM    937  CB  MET A 117      27.104   5.439  20.058  1.00300.66           C
ATOM    938  CG  MET A 117      25.847   4.628  20.372  1.00300.66           C
ATOM    939  SD  MET A 117      24.663   5.421  21.497  1.00300.66           S
ATOM    940  CE  MET A 117      23.597   3.952  21.574  1.00300.66           C
ATOM    941  C   MET A 117      28.168   7.291  18.941  1.00300.66           C
ATOM    942  O   MET A 117      28.852   6.684  18.118  1.00300.66           O
ATOM    943  N   ALA A 118      28.575   8.445  19.504  1.00292.22           N
ATOM    944  CA  ALA A 118      29.844   8.968  19.097  1.00292.22           C
ATOM    945  CB  ALA A 118      29.977   9.136  17.574  1.00292.22           C
ATOM    946  C   ALA A 118      30.021  10.326  19.688  1.00292.22           C
ATOM    947  O   ALA A 118      29.190  10.815  20.453  1.00292.22           O
ATOM    948  N   HIS A 119      31.168  10.947  19.352  1.00309.38           N
ATOM    949  CA  HIS A 119      31.481  12.281  19.760  1.00309.38           C
ATOM    950  ND1 HIS A 119      33.961  13.828  22.197  1.00309.38           N
[truncated: 32,005,395 more chars]
